# Supplementary material for: Hepatitis B virus infection and associated risk factors among medical students in eastern Ethiopia
Source: PLoS One. 2021 Feb 19;16(2):e0247267. doi: 10.1371/journal.pone.0247267 (PMC7894878; doi:10.1371/journal.pone.0247267)
Supplement: S1 Data — (XLS) [file pone.0247267.s001.xls]

## Sheet: Sheet1
	facility	n1age	n2sex	n3religi	n4ethnic	n5yos	n7dep	n8marit	n9income	n10ward	Know01	Know02	Know03	Know04	Know05	Know06	Know07	Know08	Know09	Know10	n11knowu	n12train	n13colle	n14clean	n15metho	n16wear	n17why	n18glove	n19expos	n20freq	n21hxexp	n22hxfre	n23awash	n23bappl	n23cdres	n23dsqui	n23einfo	n23fothe	n24needl	n25recca	n26injur	n27frqin	n28acomp	n28bneed	n28cstaf	n28dothe	n29repor	n30aunaw	n30bimpo
	D	22	Male	c	a	3rdyear/clinicalII	MLT	unmarried	99	lab	2	2	2	1	1	1	1	2	1	1	good	yes	yes	yes	plainwaterandsoap	yes		consistent	no		no								no	never	no
	D	25	Male	c	a	graduatingclass	ho	unmarried	500	gyne	1	2	2	1	2	2	1	2	1	1	poor	no	yes	yes	alcoholbasedhandrub	yes		consistent	no		no								yes	sometimes	yes	once					yes
	D	22	Female	b	b	graduatingclass	ho	unmarried	740	gyn	1	2	2	1	2	1	1	2	1	1	good	no	yes	yes	alcoholbasedhandrub	yes		consistent	no		yes	twice	yes	no	no	no	no		yes	never	yes	twice	yes	no	yes		no	yes	no
	D	22	Female	a	a	graduatingclass	ho	unmarried	500	medical	1	2	2	1	2	2	1	2	1	1	poor	no	yes	yes	alcoholbasedhandrub	yes		consistent	no		no								yes	mostofthetimes	no
	A	24	Male	a	a	graduatingclass	ho	unmarried	450	medical	2	2	2	1	1	2	1	2	1	1	poor	no	no	yes	plainwaterandsoap	yes		consistent	no		no								yes	never	no
	D	23	Female	b	a	graduatingclass	ho	unmarried	800	medical	1	1	2	1	2	1	1	2	1	1	good	no	yes	yes	alcoholbasedhandrub	yes		consistent	no		yes	once	yes	no	no	no	no		yes	mostofthetimes	no
	D	23	Male	a	a	graduatingclass	ho	unmarried	1950	medica	2	2	2	2	2	1	1	1	1	1	poor	no	yes	yes	alcoholbasedhandrub	yes		intermittently	yes	severtimes	yes	twice	no	no	no	no	yes		yes	mostofthetimes	yes	twice	yes	no	no		no	no	yes
	D	22	Female	b	b	graduatingclass	ho	unmarried	500	gyneo	1	2	2	2	2	1	1	2	1	1	poor	no	yes	yes	plainwaterandsoap	yes		consistent	no		yes	once	yes	no	no	no	no		yes	sometimes	yes	twice	no	yes	yes		no	yes	no
	D	22	Female	b	a	graduatingclass	ho	unmarried	600	outpatient	2	2	2	2	2	2	2	2	1	2	poor	no	yes	yes	alcoholbasedhandrub	no	uncomfartable	intermittently	no		no								missing	sometimes	no
	D	23	Male	c	a	graduatingclass	ho	unmarried	1000	surgical	1	2	2	1	2	1	1	2	1	1	good	yes	yes	yes	alcoholbasedhandrub	yes		consistent	no		no								yes	allthetime	no
	D	20	Male	b	b	graduatingclass	ho	unmarried	500	medical	1	2	2	1	2	1	1	1	1	1	good	no	yes	yes	alcoholbasedhandrub	yes		consistent	yes	threetimes	yes	twice	yes	no	no	no	no		yes	allthetime	no
	D	32	Female	b	b	graduatingclass	nursing	married	3000	inpatient	2	1	2	1	1	1	1	1	1	1	good	yes	no	yes	plainwaterandsoap	yes		intermittently	yes	threetimes	no								no	never	yes	threetimes	yes	no	no		no	no	no
	D	22	Female	b	a	graduatingclass	ho	unmarried	800	surgical	1	1	2	2	1	2	2	2	1	1	poor	no	no	yes	plainwaterandsoap	no	notalwaysnecessary	intermittently	no		no								yes	mostofthetimes	no
	D	22	Female	a	e	graduatingclass	ho	unmarried	700	surgical	2	1	1	1	2	1	1	2	1	1	poor	no	yes	yes	alcoholbasedhandrub	yes		consistent	no		yes	severtimes	yes	yes	yes	yes	no		yes	sometimes	yes	threetimes	no	yes	no		no	no	yes
	D	21	Male	c	a	graduatingclass	ho	unmarried	1000	pediatric	1	2	2	1	2	1	1	1	1	1	good	no	yes	yes	alcoholbasedhandrub	yes		consistent	yes	threetimes	yes	threetimes	yes	no	no	no	no		yes	allthetime	yes	twice	no	no	yes		no	no	no
	D	22	Male	c	a	graduatingclass	ho	unmarried	800	gyneo	2	2	2	1	2	2	1	1	1	1	poor	no	yes	yes	alcoholbasedhandrub	yes		consistent	yes	once	no								yes	mostofthetimes	yes	once					no	no	no
	D	22	Male	b	a	graduatingclass	ho	unmarried	1200	pediatric	2	2	2	1	1	1	1	1	1	1	good	no	yes	yes	plainwaterandsoap	no	others	intermittently	yes	twice	yes	threetimes	no	no	no	no	yes		no	never	no
	D	21	Male	b	a	graduatingclass	ho	unmarried	1200	medical	2	2	1	1	1	1	1	1	1	1	good	no	yes	yes	plainwaterandsoap	yes		consistent	yes	once	yes	once	yes	no	no	no	yes		no	never	yes	once					yes
	D	23	Male	b	a	graduatingclass	nursing	unmarried	500	outpatient	1	1	2	1	1	1	1	2	1	1	good	yes	yes	yes	plainwaterandsoap	yes		consistent	no		no								yes	sometimes	yes	severaltimes	no	yes	no		no	yes	no
	D	24	Male	b	a	graduatingclass	ho	unmarried	300	opd	1	2	2	1	2	2	2	2	1	1	poor	no	no	yes	alcoholbasedhandrub	no	notalwaysnecessary	consistent	no		no								yes	never	no
	D	21	Male	c	a	graduatingclass	ho	unmarried	2000	surgical	1	2	2	1	2	1	1	1	1	1	good	yes	yes	yes	alcoholbasedhandrub	yes		intermittently	yes	twice	no								yes	mostofthetimes	yes	once					yes
	D	21	Male	a	b	graduatingclass	ho	unmarried	200	medical	1	2	2	1	2	1	1	1	1	1	good	no	yes	yes	alcoholbasedhandrub	yes		intermittently	yes	severtimes	yes	severtimes	yes	no	no	no	no		yes	mostofthetimes	no
	D	22	Male	c	e	graduatingclass	ho	unmarried	500	medical	1	2	2	1	2	1	1	2	1	1	good	no	yes	yes	alcoholbasedhandrub	yes		consistent	no		no								yes	allthetime	no
	D	20	Male	b	b	3rdyear/clinicalII	nursing	unmarried	1000	opd	1	2	2	1	1	1	1	2	2	1	good	yes	no	no		yes		consistent	no		no								no	sometimes	no
	D	23	Female	b	b	3rdyear/clinicalII	nursing	unmarried	500	medical	1	2	2	1	1	1	1	2	2	1	good	yes	no	no		yes		consistent	no		no								no	sometimes	no
	D	21	Male	a	a	3rdyear/clinicalII	nursing	unmarried	1000	gyneo	2	2	2	1	1	1	1	2	1	1	good	yes	no	no		yes		intermittently	no		no								no	sometimes	no
	B	29	Male	b	b	graduatingclass	nurse	unmarried	500	or	1	2	2	1	1	1	1	1	1	1	good	no	no	yes	plainwaterandsoap	no	difficulttoworkwith	intermittently	yes	once	yes	once	no	no	no	no	yes		yes	mostofthetimes	yes	twice	no	yes	no		no	no	no
	B	25	Male	c	a	graduatingclass	nerse	unmarried	500	opd	2	1	2	1	2	2	1	2	1	2	poor	no	yes	yes	alcoholbasedhandrub	yes		consistent	no		no								no	never	yes	once					no	yes	no
	B	21	Male	b	b	3rdyear/clinicalII	nurse	unmarried	500	opd	1	2	2	1	2	1	1	1	1	1	good	yes	no	yes	alcoholbasedhandrub	no	uncomfartable	consistent	yes	twice	yes	once	yes	no	no	no	yes		yes	sometimes	yes	once					no	no	no
	B	50	Male	b	b	3rdyear/clinicalII	nurse	married	400	opd	1	2	1	1	1	1	1	2	1	1	good	yes	yes	yes	plainwaterandsoap	no	difficulttoworkwith	intermittently	no		yes	once	yes	no	no	no	no		yes	mostofthetimes	yes	twice	yes	no	yes		yes
	B	29	Female	a	c	graduatingclass	lab	unmarried	400	lab	1	2	2	2	1	1	2	2	1	1	poor	no	no	yes	plainwaterandsoap	no	notalwaysnecessary	intermittently	no		yes	once	no	yes	no	no	no		yes	mostofthetimes	no
	B	29	Female	b	b	3rdyear/clinicalII	nurse	married	500	opd	1	2	1	1	1	1	1	2	1	1	good	no	yes	yes	plainwaterandsoap	no	difficulttoworkwith	consistent	no		yes	once	no	no	no	no	no		yes	mostofthetimes	no
	B	24	Male	a	a	3rdyear/clinicalII	nurse	unmarried	500	emerg	2	2	2	2	1	1	1	1	1	2	poor	yes	yes	yes	plainwaterandsoap	yes		intermittently	yes	twice	yes	twice	yes	no	no	no	no		no	never	yes	once					yes
	B	25	Female	b	b	3rdyear/clinicalII	nurse	unmarried	600	opd	1	2	2	1	1	1	1	1	1	1	good	yes	yes	yes	plainwaterandsoap	yes		intermittently	yes	once	yes	once	yes	no	no	no	no		yes	mostofthetimes	yes	once					yes
	B	29	Male	b	b	graduatingclass	dedicine	unmarried	500	medward	1	1	2	1	2	1	1	2	1	1	good	yes	yes	yes	alcoholbasedhandrub	yes		consistent	no		yes	once	no	no	no	no	no		yes	allthetime	no
	B	27	Male	b	b	graduatingclass	medicine	unmarried	500	medaward	1	2	2	1	1	1	2	2	1	2	poor	no	no	yes	plainwaterandsoap	no	difficulttoworkwith	consistent	yes	once	yes	once	yes	yes	no	no	no		yes	allthetime	no
	B	30	Female	b	d	graduatingclass	medicine	unmarried	500	obs	1	2	2	1	2	1	1	2	1	1	good	yes	yes	yes	alcoholbasedhandrub	no	outofstock	consistent	no		yes	twice	yes	no	no	no	no		yes	allthetime	no
	B	29	Male	b	a	3rdyear/clinicalII	medicine	unmarried	4200	medicine	1	2	2	1	1	1	1	1	1	1	good	yes	yes	yes	plainwaterandsoap	yes		consistent	yes	once	yes	once	yes	no	no	no	no		yes	mostofthetimes	yes	once					no	yes	no
	B	30	Female	b	c	graduatingclass	medicine	unmarried	4260	pedi	1	2	2	2	1	1	2	2	1	1	poor	no	no	yes	plainwaterandsoap	no	notalwaysnecessary	intermittently	no		yes	once	no	yes	no	no	no		yes	mostofthetimes	no
	B	36	Male	a	a	3rdyear/clinicalII	nurse	unmarried	500	emarge	1	2	2	1	2	1	1	1	1	1	good	no	yes	yes	alcoholbasedhandrub	yes		consistent	yes	once	yes	once	no	no	no	no	no		yes	mostofthetimes	yes	twice	no	no	no		no	no	no
	B	27	Male	c	d	other	medicine	unmarried	500	gyne	1	1	2	1	1	1	1	2	1	1	good	yes	yes	yes	plainwaterandsoap	no	difficulttoworkwith	consistent	no		yes	once	yes	no	no	no	no		yes	mostofthetimes	no		no	no	no		no	no	no
	B	23	Female	a	a	3rdyear/clinicalII	nurse	separated	500	2	1	2	2	1	1	1	1	1	1	1	good	yes	yes	yes	plainwaterandsoap	yes		intermittently	yes	twice	yes	twice	yes	no	no	no	no		yes	sometimes	yes	once					yes
	B	22	Male	c	b	3rdyear/clinicalII	nurse	unmarried	500	or	1	2	2	2	1	1	2	1	2	1	poor	no	no	no		no	notalwaysnecessary	intermittently	yes	once	yes	twice	no	no	no	no	no		yes	sometimes	no
	B	36	Male	b	b	3rdyear/clinicalII	nurse	married	4200	obs	1	2	2	1	1	1	1	1	1	1	good	no	yes	yes	plainwaterandsoap	yes		intermittently	yes	severtimes	yes	severtimes	yes	yes	no	yes	no		yes	sometimes	yes	twice	no	no	no		no	no	no
	B	30	Male	b	b	graduatingclass	medicine	unmarried	3000		2	2	2	1	2	1	1	1	1	1	good	no	yes	yes	alcoholbasedhandrub	yes		intermittently	yes	once	yes	twice	no	no	no	no	no		no	sometimes	no
	B	29	Male	b	d	graduatingclass	medicine	married	500	opd	1	2	2	1	2	1	1	1	1	1	good	no	yes	yes	alcoholbasedhandrub	yes		intermittently	yes	severtimes	no								yes	never	no
	B	29	Male	b	d	graduatingclass	medicine	unmarried	500	opd	1	2	2	1	2	1	1	1	1	1	good	no	yes	yes	alcoholbasedhandrub	yes		intermittently	yes	twice	no								yes	sometimes	yes	twice	yes	no	no		no	no	no
	B	27	Male	c	a	graduatingclass	medicine	unmarried	500	medical award	2	2	2	1	1	1	1	1	1	1	good	no	yes	yes	plainwaterandsoap	yes		intermittently	yes	severtimes	no								no	never	yes	severaltimes	yes	no	yes		no	yes	no
	B	30	Male	b	b	graduatingclass	medicine	unmarried	4300	pedi	1	1	2	1	1	1	1	2	1	1	good	yes	yes	yes	plainwaterandsoap	no	notalwaysnecessary	consistent	no		yes	once	yes	no	no	no	no		yes	allthetime	no
	B	30	Male	b	b	graduatingclass	medicine	unmarried	4200	opd	1	1	2	1	2	1	1	2	1	1	good	yes	yes	yes	alcoholbasedhandrub	yes		consistent	no		no								yes	allthetime	yes	once					yes
	B	36	Male	b	b	graduatingclass	medicine	unmarried	500	pedi	1	1	2	1	1	1	1	1	1	1	good	yes	yes	yes	plainwaterandsoap	no	notalwaysnecessary	intermittently	yes	twice	yes	once	yes	no	no	no	no		yes	allthetime	no
	B	28	Female	b	b	3rdyear/clinicalII	nurse	unmarried	500	or	1	2	2	1	1	1	1	1	1	1	good	no	yes	yes	plainwaterandsoap	yes		intermittently	yes	once	yes	once	yes	no	no	no	no		yes	mostofthetimes	yes	once					yes
	B	21	Female	a	a	3rdyear/clinicalII	nurse	unmarried	500	emarge	1	2	2	2	1	1	1	2	1	2	poor	yes	yes	yes	plainwaterandsoap	yes		intermittently	yes	twice	yes	twice	yes	no	no	no	no		yes	sometimes	yes	once					yes
	B	37	Male	c	b	graduatingclass	medinice	unmarried	4100	opd	1	1	2	1	1	2	2	2	1	2	poor	no	no	yes	plainwaterandsoap	no	difficulttoworkwith	consistent	no		no								yes	allthetime	yes	once					yes
	B	28	Female	b	a	3rdyear/clinicalII	medicine	unmarried	4000	surgical	1	1	1	1	1	1	1	2	2	1	good	no	no	no		yes		consistent	no		no								yes	sometimes	no
	B	40	Female	c	c	graduatingclass	medicine	married	6300	opd	1	2	2	1	1	1	1	1	1	1	good	no	no	yes	plainwaterandsoap	yes		intermittently	yes	twice	yes	threetimes	yes	yes	no	no	no		yes	mostofthetimes	no
	B	29	Female	b	b	3rdyear/clinicalII	nurse	unmarried	500	opd	1	2	2	1	1	1	1	1	1	1	good	no	yes	yes	plainwaterandsoap	yes		intermittently	yes	twice	yes	threetimes	yes	no	no	no	no		yes	mostofthetimes	yes	once					yes
	C	39	Male	b	b	3rdyear/clinicalII	medicine	married	3700	opd	2	2	1	1	1	1	1	1	1	1	good	no	yes	yes	plainwaterandsoap	yes		intermittently	yes	once	no								no	sometimes	no
	B	32	Female	b	b	3rdyear/clinicalII	nurse	married	500	opd	2	2	1	1	1	1	1	1	1	1	good	yes	yes	yes	plainwaterandsoap	no	notalwaysnecessary	consistent	no		no								no	sometimes	yes	twice	yes	no	no		yes
	B	28	Male	b	d	graduatingclass	medicine	married	500	emargancy	2	1	1	1	2	1	1	1	1	1	good	yes	yes	yes	alcoholbasedhandrub	yes		intermittently	yes	once	yes	twice	no	no	no	no	no		no	never	no
	C	23	Male	c	b	graduatingclass	nurse	unmarried	500	or	2	2	2	1	1	1	1	1	2	1	good	no	no	no		no	notalwaysnecessary	intermittently	no		no								no	sometimes	no
	B	25	Male	b	b	graduatingclass	medicine	unmarried	500	opd	2	2	2	1	1	1	1	2	1	1	good	no	yes	yes	plainwaterandsoap	no	notalwaysnecessary	intermittently	no		no								no	sometimes	no
	B	25	Female	b	b	3rdyear/clinicalII	medicine	married	500	opd	2	2	2	1	1	1	1	2	1	1	good	no	yes	yes	plainwaterandsoap	no	notalwaysnecessary	intermittently	no		no								no	sometimes	no
	B	29	Female	a	a	3rdyear/clinicalII	nurse	married	500	surgicalward	2	2	2	1	1	1	1	1	1	1	good	no	yes	yes	plainwaterandsoap	yes		intermittently	yes	severtimes	no								no	never	no
	B	50	Male	a	c	3rdyear/clinicalII	nurse	married	500	opd	1	1	1	1	1	1	1	2	2	1	good	no	no	no		yes		consistent	no		no								yes	sometimes	no
	B	25	Male	b	b	2ndyear/clinicaI	midewifer	unmarried	3099	pbs	2	2	2	1	1	1	1	2	1	1	good	yes	yes	yes	plainwaterandsoap	yes		consistent	no		no								no	never	no
	B	34	Male	b	b	3rdyear/clinicalII	lab	married	500	opd	1	1	1	1	1	1	1	2	2	1	good	no	no	no		yes		consistent	no		no								yes	sometimes	no
	B	34	Female	a	a	2ndyear/clinicaI	medicne	married	500	medicalaward	2	2	2	1	1	1	1	1	1	1	good	no	yes	yes	plainwaterandsoap	yes		intermittently	yes	severtimes	no								no	sometimes	no		yes	no	no		no	no	no
	B	28	Female	b	b	2ndyear/clinicaI	lab	unmarried	7100	lab	2	2	2	1	2	2	1	2	1	2	poor	no	no	yes	alcoholbasedhandrub	yes		consistent	no		no			no	no	no	no		no	sometimes	no
	B	38	Female	b	b	3rdyear/clinicalII	nurse	married	4000	medical	2	2	2	1	1	1	1	2	1	1	good	yes	yes	yes	plainwaterandsoap	yes		consistent	no		no								no	never	no
	B	32	Male	b	b	2ndyear/clinicaI	Ho	married	4200	OPD	2	1	2	1	1	1	1	1	1	1	good	yes	yes	yes	plainwaterandsoap	yes		intermittently	yes	severtimes	yes	severtimes	yes	no	no	no	no		no	never	yes	severaltimes	yes	no	no		no	yes	no
	B	33	Female	b	d	3rdyear/clinicalII	nurse	married	500	medicalaward	2	2	2	1	1	1	1	1	1	1	good	yes	yes	yes	plainwaterandsoap	yes		intermittently	yes	twice	no								no	never	no
	B	28	Female	a	a	3rdyear/clinicalII	nurse	married	500	Opd	2	1	2	1	1	1	1	1	1	1	good	yes	yes	yes	plainwaterandsoap	yes		intermittently	yes	severtimes	no								no	never	yes	severaltimes	yes	no	no		no	yes	no
	C	25	Female	c	b	other	midwifer	unmarried	500	obs	1	2	2	1	1	1	1	2	1	1	good	no	yes	yes	plainwaterandsoap	yes		consistent	no		no								yes	sometimes	yes	twice	no	no	no		yes
	B	22	Female	c	b	other	nurse	unmarried	500	opd	1	2	2	1	1	1	1	1	1	1	good	no	yes	yes	plainwaterandsoap	yes		intermittently	yes	twice	no								yes	never	yes	once					no	yes	no
	B	25	Female	b	b	other	nurse	unmarried	500	opd	2	2	2	1	1	1	1	2	1	1	good	yes	yes	yes	plainwaterandsoap	yes		intermittently	no		no								no	never	no
	B	30	Female	a	a	other	nurse	married	500	opd	1	1	2	1	1	1	1	1	1	1	good	yes	yes	yes	plainwaterandsoap	yes		intermittently	yes	severtimes	yes	twice	yes	no	no	no	no		yes	never	yes	once					no	yes	no
	B	38	Male	b	a	other	nurse	married	500	opd	2	2	2	1	1	1	1	2	1	1	good	yes	yes	yes	plainwaterandsoap	yes		intermittently	no		no								no	never	no
	B	30	Male	b	b	other	nurse	married	500	opd	2	1	2	1	1	1	1	2	1	1	good	yes	yes	yes	plainwaterandsoap	yes		intermittently	no		no								no	never	no
	B	26	Male	a	a	2ndyear/clinicaI	nurse	married	500	opd	2	1	2	1	2	1	1	1	1	1	good	yes	yes	yes	alcoholbasedhandrub	yes		intermittently	yes	severtimes	yes	severtimes	yes	no	no	no	no		no	never	yes	severaltimes	no	no	no		no	yes	no
	C	48	Female	b	b	2ndyear/clinicaI	nursing	married	500	opd	2	2	2	1	1	1	1	1	1	1	good	yes	yes	yes	plainwaterandsoap	yes		intermittently	yes	severtimes	yes	once	yes	no	no	no	no	2	no	never	no
	C	30	Male	a	a	2ndyear/clinicaI	nurse	married	500	opd	2	2	2	1	1	1	1	2	1	1	good	yes	yes	yes	plainwaterandsoap	yes		consistent	no		no								no	never	no
	C	40	Male	b	a	2ndyear/clinicaI	nurse	married	500	opd	2	2	2	1	1	1	1	1	1	1	good	yes	yes	yes	plainwaterandsoap	yes		intermittently	yes	severtimes	yes	twice	yes	no	no	no	no		no	never	no
	C	33	Female	b	b	2ndyear/clinicaI	nurse	divorced	500	opd	2	1	2	1	1	1	1	1	1	1	good	no	yes	yes	plainwaterandsoap	yes		intermittently	yes	severtimes	yes	severtimes	yes	no	no	no	no	2	no	never	yes	severaltimes	yes	no	no	2	no	yes	no
	C	31	Female	a	a	2ndyear/clinicaI	nurse	married	500	emergence	2	2	2	1	1	1	1	1	1	1	good	yes	yes	yes	plainwaterandsoap	yes		intermittently	yes	severtimes	yes	severtimes	yes	no	no	no	no	2	no	never	no
	A	23	Female	b	b	2ndyear/clinicaI	pedi	married	500	opd	1	2	2	1	1	1	1	2	1	1	good	no	yes	yes	plainwaterandsoap	yes		intermittently	no		no								yes	mostofthetimes	yes	once					yes
	A	28	Female	b	b	2ndyear/clinicaI	nurse	divorced	500	opd	1	2	2	1	2	1	1	1	1	1	good	no	no	yes	alcoholbasedhandrub	no	outofstock	intermittently	yes	once	yes	once	no	no	no	no	no	2	yes	allthetime	yes	once					yes
	A	24	Male	a	a	2ndyear/clinicaI	orthoped	married	500	opd	1	2	2	1	1	1	1	1	1	1	good	yes	yes	yes	plainwaterandsoap	yes		consistent	yes	once	yes	severtimes	yes	yes	yes	yes	yes	2	yes	allthetime	no
	F	23	Male	b	b	2ndyear/clinicaI	lab	divorced	600	lab	1	1	1	1	1	1	1	2	2	1	good	yes	no	no		yes		consistent	no		no								yes	sometimes	no
	E	24	Male	b	d	2ndyear/clinicaI	icu	married	500	icu	1	2	2	2	1	1	2	1	1	2	poor	yes	yes	yes	plainwaterandsoap	yes		intermittently	yes	once	yes	once	yes	no	no	no	no	2	yes	mostofthetimes	yes	once					yes
	C	26	Female	c	b	2ndyear/clinicaI	midwifery	divorced	600	opd	1	2	2	1	1	1	1	1	2	1	good	no	no	no		yes		consistent	yes	once	yes	severtimes	yes	no	no	no	no	2	yes	allthetime	no
	C	28	Female	b	d	2ndyear/clinicaI	nurse	married	700	opd	1	2	2	1	1	1	1	1	1	1	good	yes	yes	yes	plainwaterandsoap	yes		intermittently	yes	once	yes	twice	yes	no	no	no	no	2	yes	allthetime	yes	once					yes
	C	29	Female	b	d	2ndyear/clinicaI	nurse	married	600	obs	1	2	2	1	1	1	1	1	1	1	good	yes	yes	yes	plainwaterandsoap	yes		intermittently	yes	once	yes	twice	yes	no	no	no	no	2	yes	allthetime	yes	once					yes
	E	25	Female	b	a	graduatingclass	nurse	married	900	opd	1	2	2	2	1	1	1	1	1	1	poor	no	yes	yes	plainwaterandsoap	yes		intermittently	yes	once	yes	twice	yes	no	no	no	no	2	yes	allthetime	yes	once					yes
	C	31	Male	b	b	2ndyear/clinicaI	nurse	unmarried	500	opd	2	2	1	1	1	1	1	1	1	1	good	yes	yes	yes	plainwaterandsoap	no	uncomfartable	consistent	yes	once	yes	once	no	no	no	no	no	2	no	never	yes	once					yes
	C	23	Female	c	b	3rdyear/clinicalII	medical	unmarried	4000	opd	1	2	2	1	1	1	1	1	1	1	good	yes	no	yes	plainwaterandsoap	no	notalwaysnecessary	consistent	yes	once	no								yes	allthetime	no
	C	35	Male	b	b	3rdyear/clinicalII	nurse	unmarried	500	opd	2	1	2	1	2	1	1	2	1	1	good	yes	no	yes	alcoholbasedhandrub	no	notalwaysnecessary	intermittently	no		no								no	sometimes	no
	C	28	Male	b	d	graduatingclass	medical	unmarried	500	Gyne	1	2	2	1	2	1	1	2	1	1	good	yes	yes	yes	alcoholbasedhandrub	no	outofstock	consistent	no		yes	twice	yes	no	no	no	no	2	yes	allthetime	no
	A	23	Male	a	a	3rdyear/clinicalII	nurse	unmarried	1400	opd	1	1	2	1	2	1	1	1	1	1	good	yes	yes	yes	alcoholbasedhandrub	yes		consistent	yes	once	yes	once	yes	no	no	no	no	2	yes	never	no
	C	22	Male	b	b	3rdyear/clinicalII	health	unmarried	500	opd	1	2	2	1	1	1	1	1	1	1	good	yes	no	yes	plainwaterandsoap	no	notalwaysnecessary	consistent	yes	once	no								yes	allthetime	no
	C	31	Female	a	a	3rdyear/clinicalII	nurse	unmarried	500	opd	2	2	2	1	1	1	1	1	1	1	good	yes	yes	yes	plainwaterandsoap	yes		intermittently	yes	once	yes	twice	no	no	no	no	no	2	no	sometimes	no
	C	35	Male	c	a	graduatingclass	nurse	unmarried	2600	opd	1	2	2	1	1	1	1	2	1	1	good	no	no	yes	plainwaterandsoap	yes		consistent	no		no								yes	sometimes	no
	C	20	Female	b	a	3rdyear/clinicalII	nurse	married	500	opd	1	2	2	1	1	1	1	2	1	1	good	no	no	yes	plainwaterandsoap	yes		consistent	no		no								yes	allthetime	no
	C	31	Female	b	b	graduatingclass	medicne	unmarried	500	opd	1	1	1	1	1	1	1	2	2	1	good	no	no	no		yes		consistent	no		no								yes	sometimes	no
	C	30	Male	b	b	2ndyear/clinicaI	nurse	married	500	ORTHO	2	1	2	1	1	1	1	1	1	1	good	no	yes	yes	plainwaterandsoap	yes		intermittently	yes	severtimes	no								no	never	yes	severaltimes	yes	no	no	2	no	no	no
	C	27	Female	a	a	3rdyear/clinicalII	nurse	unmarried	500	opd	1	1	2	1	1	1	1	1	1	1	good	yes	yes	yes	plainwaterandsoap	yes		consistent	yes	once	yes	once	yes	no	no	no	no	2	yes	sometimes	no
	C	35	Female	b	b	3rdyear/clinicalII	clinical nurse	unmarried	2000	surgical ward	2	2	2	1	1	1	1	2	1	1	good	no	no	yes	plainwaterandsoap	yes		consistent	no		no								no	sometimes	no
	C	38	Female	b	a	3rdyear/clinicalII	clinical nurse	married	450	surgical ward	2	1	2	1	1	2	1	2	1	2	poor	no	no	yes	plainwaterandsoap	yes		consistent	no		no								no	never	no
	A	22	Female	b	b	3rdyear/clinicalII	clinical nurse	unmarried	600	surgical ward	2	2	2	1	1	1	1	2	1	1	good	no	no	yes	plainwaterandsoap	yes		consistent	no		no								no	never	no
	A	25	Female	b	b	3rdyear/clinicalII	clinical nurse	unmarried	400	surgical ward	2	1	1	1	1	1	1	2	1	1	good	no	no	yes	plainwaterandsoap	yes		consistent	no		no								no	never	no
	A	28	Female	b	b	3rdyear/clinicalII	clinical nurse	married	4500	surgical ward	2	1	1	1	1	1	1	1	1	1	good	yes	no	yes	plainwaterandsoap	yes		consistent	yes	threetimes	yes	severtimes	no	no	no	no	no		no	never	no
	C	28	Female	a	c	3rdyear/clinicalII	clinical nurse	divorced	300	surgical ward	2	2	2	1	1	1	1	2	1	1	good	yes	yes	yes	plainwaterandsoap	yes		consistent	no		yes	severtimes	yes	no	no	no	no		no	never	no
	C	24	Male	a	a	3rdyear/clinicalII	clinical nurse	unmarried	1000	medical ward	2	2	1	1	1	2	1	2	1	2	poor	no	no	yes	plainwaterandsoap	yes		consistent	no		no								no	never	no
	C	24	Male	a	a	3rdyear/clinicalII	clinical nurse	unmarried	1000	medical ward	2	2	1	1	1	2	1	2	1	2	poor	no	no	yes	plainwaterandsoap	yes		consistent	no		no								no	never	no
	C	22	Female	a	c	3rdyear/clinicalII	clinical nurse	unmarried	500	medical ward	1	2	2	1	2	1	1	2	1	1	good	no	no	yes	alcoholbasedhandrub	no	notalwaysnecessary	consistent	no		yes	twice	no	no	no	no	no		yes	allthetime	no
	A	22	Female	a	c	3rdyear/clinicalII	clinical nurse	unmarried	500	medical ward	1	2	2	1	1	1	1	2	1	1	good	no	no	yes	plainwaterandsoap	no	notalwaysnecessary	consistent	no		yes	twice	yes	no	no	no	no		yes	allthetime	yes	severaltimes	no	no	no		yes
	A	25	Female	b	b	graduatingclass	clinical nurse	unmarried	1900	surgical ward	2	1	2	1	1	2	1	2	2	2	poor	no	no	no		yes		consistent	no		no								no	sometimes	no
	A	27	Female	a	c	3rdyear/clinicalII	nurse	unmarried	300	medical ward	2	2	2	1	1	1	1	2	1	1	good	no	no	yes	plainwaterandsoap	yes		consistent	no		no								no	never	no
	C	19	Male	a	a	2ndyear/clinicaI	clinical nurse	unmarried	1000	surgical ward	1	2	2	1	1	1	1	2	1	1	good	no	no	yes	plainwaterandsoap	yes		consistent	no		no								yes	allthetime	no
	C	25	Female	a	a	graduatingclass	medical lab	unmarried	2000	lab	2	2	1	1	1	1	1	1	1	1	good	no	no	yes	plainwaterandsoap	yes		consistent	no		no								no	never	no
	C	22	Male	c	a	3rdyear/clinicalII	medical ward	unmarried	800	lab	2	1	2	1	1	1	1	2	1	1	good	yes	yes	yes	plainwaterandsoap	no	outofstock	consistent	no		no								no	sometimes	no
	C	22	Male	a	e	3rdyear/clinicalII	lab	unmarried	700	lab	1	2	2	1	1	1	1	1	1	1	good	yes	yes	yes	plainwaterandsoap	yes		consistent	yes	once	no								yes	mostofthetimes	no
	C	22	Male	a	a	2ndyear/clinicaI	clinical nurse	unmarried	400	surgical ward	1	2	2	1	1	1	1	2	2	1	good	yes	no	no		yes		consistent	no		no								yes	never	no
	C	37	Female	b	b	2ndyear/clinicaI	clinical nurse	married	1000	surgical ward	1	1	1	1	1	1	1	2	2	1	good	yes	no	no		yes		consistent	no		no								yes	sometimes	yes	once					no	yes	no
	C	23	Female	c	b	3rdyear/clinicalII	medical lab	unmarried	700	lab	2	1	1	1	1	1	1	2	1	1	good	no	no	yes	plainwaterandsoap	yes		consistent	no		no								no	never	yes	once					no	no	no
	C	24	Male	c	b	3rdyear/clinicalII	clinical nurse	unmarried	500	medical ward	2	2	2	1	1	1	1	2	1	1	good	no	no	yes	plainwaterandsoap	yes		consistent	no		no								no	never	no
	C	22	Female	b	a	3rdyear/clinicalII	clinical nurse	unmarried	500	medical ward	1	2	2	1	2	2	2	2	1	1	poor	no	no	yes	alcoholbasedhandrub	no	outofstock	consistent	no		no								yes	mostofthetimes	no
	C	20	Male	a	a	3rdyear/clinicalII	clinical nurse	unmarried	800	medical ward	2	2	1	1	1	1	1	1	1	1	good	no	no	yes	plainwaterandsoap	yes		consistent	no		no								no	never	no
	A	20	Male	a	e	3rdyear/clinicalII	medical lab	unmarried	2400	nurse	2	2	2	1	1	2	1	2	1	2	poor	no	yes	yes	plainwaterandsoap	yes		consistent	no		no								no	never	no
	C	20	Male	a	a	2ndyear/clinicaI	clinical nurse	unmarried	400	surgical ward	1	1	2	1	1	1	1	2	2	1	good	no	no	no		yes		consistent	no		no								yes	allthetime	yes	threetimes	no	no	no		no	no	no
	C	24	Female	c	b	3rdyear/clinicalII	clinical nurse	unmarried	650	medical ward	2	2	1	1	1	1	1	1	1	1	good	no	no	yes	plainwaterandsoap	yes		consistent	no		no								no	never	no
	C	22	Female	a	c	3rdyear/clinicalII	medical lab	unmarried	800	lab	2	1	1	1	1	1	1	2	1	1	good	no	no	yes	plainwaterandsoap	yes		consistent	no		no								no	never	no
	C	25	Female	a	c	3rdyear/clinicalII	clinical nurse	unmarried	400	surgical ward	2	1	1	1	1	1	1	2	1	1	good	no	no	yes	plainwaterandsoap	yes		consistent	no		no								no	never	no
	C	21	Female	b	b	3rdyear/clinicalII	clinical nurse	unmarried	400	surgical ward	2	2	2	1	1	1	1	2	1	1	good	no	no	yes	plainwaterandsoap	yes		consistent	no		no								no	never	no
	C	28	Female	c	b	3rdyear/clinicalII	clinical nurse	unmarried	700	surgical wward	2	2	1	1	1	1	1	1	1	1	good	no	no	yes	plainwaterandsoap	yes		consistent	no		no								no	never	no
	C	24	Female	b	d	3rdyear/clinicalII	clinical nurse	unmarried	900	medical ward	2	2	1	1	1	1	1	1	1	1	good	no	no	yes	plainwaterandsoap	yes		consistent	no		no								no	never	no
	C	20	Female	a	c	3rdyear/clinicalII	clinical nurse	unmarried	300	surgical ward	2	1	1	1	1	1	1	2	1	1	good	no	no	yes	plainwaterandsoap	yes		consistent	no		no								no	never	yes	once					no	no	no
	D	21	Female	b	b	3rdyear/clinicalII	medical lab	unmarried	670	lab	2	2	2	1	1	1	1	2	1	1	good	no	no	yes	plainwaterandsoap	yes		consistent	no		no								no	never	no
	D	22	Male	a	a	3rdyear/clinicalII	lab	unmarried	540	lab	2	2	2	1	2	1	1	1	1	1	good	yes	yes	yes	alcoholbasedhandrub	yes		consistent	yes	twice	yes	threetimes	yes	no	no	no	no		no	never	yes	twice	yes	no	no		no	no	no
	C	20	Female	a	a	3rdyear/clinicalII	mind wifer	unmarried	1000	obs	2	2	2	1	1	1	1	2	1	1	good	no	no	yes	plainwaterandsoap	yes		consistent	no		no								no	sometimes	no
	C	23	Male	b	b	2ndyear/clinicaI	clinical ward	unmarried	500	nurse	1	2	2	1	2	1	1	2	1	1	good	no	yes	yes	alcoholbasedhandrub	yes		consistent	no		no								yes	sometimes	yes	severaltimes	yes	no	no		no	no	no
	C	23	Female	b	b	2ndyear/clinicaI	clinical nurse	unmarried	500	nurse	1	1	1	1	2	2	1	2	1	1	poor	no	yes	yes	alcoholbasedhandrub	yes		consistent	no		no								yes	sometimes	no
	C	21	Male	a	a	3rdyear/clinicalII	clinical nurse	unmarried	2000	nurse	2	2	2	1	1	1	1	2	1	1	good	yes	yes	yes	plainwaterandsoap	yes		consistent	no		no								no	never	no
	D	21	Male	a	a	3rdyear/clinicalII	lab	unmarried	500	medical lab	1	2	2	1	1	1	1	2	1	1	good	no	no	yes	plainwaterandsoap	yes		consistent	no		no								yes	sometimes	yes
	D	22	Female	c	a	3rdyear/clinicalII	medical lab	unmarried	700	lab	1	1	2	1	2	1	1	2	1	1	good	yes	yes	yes	alcoholbasedhandrub	yes		consistent	no		yes	once	yes	no	no	no	no		yes	never	yes
	D	21	Female	b	a	3rdyear/clinicalII	medical lab	unmarried	800	lab	2	1	2	1	1	1	1	2	1	1	good	yes	yes	yes	plainwaterandsoap	no	notalwaysnecessary	consistent	no		no								no	never	no
	A	22	Male	c	e	2ndyear/clinicaI	medicine	unmarried	3200	internalmedicin	2	1	1	2	1	2	1	2	1	2	poor	no	no	yes	plainwaterandsoap	yes		intermittently	no		no								no	never	no
	D	20	Male	a	e	3rdyear/clinicalII	m.l.s	unmarried	500	lab	2	2	2	1	1	1	1	1	1	1	good	no	yes	yes	plainwaterandsoap	yes		consistent	yes	twice	no								no	never	no
	C	20	Male	b	e	3rdyear/clinicalII	medical lab	unmarried	800	lab	1	2	2	1	1	2	1	2	2	1	poor	no	yes	no		yes		consistent	no		no								yes	never	no
	C	22	Male	a	e	3rdyear/clinicalII	medical lab	unmarried	5000	lab	1	2	2	1	2	1	1	2	1	1	good	yes	yes	yes	alcoholbasedhandrub	yes		consistent	no		no								yes	allthetime	no
	C	23	Male	b	a	3rdyear/clinicalII	nurse	unmarried	500	opd	2	1	2	1	1	1	1	2	1	1	good	yes	yes	yes	plainwaterandsoap	yes		consistent	no		no								no	never	no
	C	22	Male	b	a	3rdyear/clinicalII	medical lab	unmarried	3000	lab	2	1	2	1	1	1	1	2	1	1	good	no	yes	yes	plainwaterandsoap	yes		consistent	no		yes	once	yes	no	no	no	no		no	never	no
	C	21	Male	b	b	3rdyear/clinicalII	medical lab	unmarried	800	lab	1	2	2	2	1	2	1	2	1	1	poor	no	no	yes	plainwaterandsoap	yes		intermittently	no		no								yes	mostofthetimes	yes	severaltimes	no	no	no		no	no	no
	C	22	Male	a	a	3rdyear/clinicalII	medical lab	unmarried	750	lab	2	2	2	1	1	2	1	1	1	2	poor	no	yes	yes	plainwaterandsoap	yes		consistent	yes	threetimes	no								no	sometimes	no
	C	22	Male	c	a	3rdyear/clinicalII	medical lab	unmarried	1000		2	1	1	1	1	1	2	2	1	2	poor	no	yes	yes	plainwaterandsoap	no	difficulttoworkwith	consistent	no		yes	once	yes	yes	yes	yes	yes		no	sometimes	no
	C	24	Female	c	b	other	lab	unmarried	2900	nurse	1	2	2	1	1	2	2	2	1	1	poor	yes	yes	yes	plainwaterandsoap	no	notalwaysnecessary	consistent	no		no								yes	allthetime	no
	C	21	Female	a	a	2ndyear/clinicaI	medical lab	unmarried	1500	lab	1	2	2	1	1	2	1	1	2	2	poor	no	yes	yes	plainwaterandsoap	yes		consistent	yes	twice	no								yes	never	no
	C	24	Female	c	a	2ndyear/clinicaI	lab	married	900	lab	1	2	2	1	1	1	1	2	1	1	good	no	no	yes	plainwaterandsoap	yes		consistent	no		no								yes	allthetime	no
	C	22	Male	a	e	2ndyear/clinicaI	lab	married	900	lab	1	1	2	1	1	1	1	2	1	1	good	yes	yes	yes	plainwaterandsoap	no	notalwaysnecessary	consistent	no		yes	once	yes	no	no	no	no		yes	allthetime	yes	once					yes
	C	23	Male	c	a	2ndyear/clinicaI	medicine	unmarried	300	I.M	2	1	2	1	1	1	1	2	1	1	good	no	no	yes	plainwaterandsoap	yes		consistent	no		no								no	never	yes	once					no	no	no
	C	22	Male	a	a	graduatingclass	medical lab	unmarried	600	lab	2	2	2	1	2	2	1	2	1	2	poor	no	no	yes	alcoholbasedhandrub	yes		consistent	no		no								no	never	no
	C	22	Male	d	e	other	medical lab	unmarried	700	lab	1	2	2	1	2	1	1	2	1	1	good	no	yes	yes	alcoholbasedhandrub	yes		consistent	no		no								yes	allthetime	no
	C	22	Male	a	e	graduatingclass	medical lab	unmarried	900	lab	1	1	2	1	1	1	1	2	1	1	good	no	yes	yes	plainwaterandsoap	yes		consistent	no		no								yes	allthetime	yes	severaltimes	no	no	no		yes
	C	22	Male	c	a	3rdyear/clinicalII	medical lab	unmarried	800	lab	2	2	2	1	1	1	1	2	1	1	good	no	yes	yes	plainwaterandsoap	yes		consistent	no		no								no	never	no
	C	25	Male	a	a	3rdyear/clinicalII	clinical nurse	unmarried	1400	surgical ward	2	1	2	1	1	1	1	1	2	1	good	no	no	no		yes		intermittently	yes	twice	yes	twice	yes	no	no	no	no		no	never	no
	C	24	Female	c	b	graduatingclass	medicine	married	3600	medicine	1	2	1	1	2	1	1	1	1	1	good	no	no	yes	alcoholbasedhandrub	yes		intermittently	no		no								yes	sometimes	yes	twice	no	no	no		yes
	C	23	Male	b	a	graduatingclass	medicine	unmarried	3600	medical ward	2	2	2	1	1	1	1	1	1	1	good	yes	yes	yes	plainwaterandsoap	yes		intermittently	yes	severtimes	yes	once	yes	no	no	no	no		no	never	no
	C	29	Female	c	b	graduatingclass	medicine	married	3600	medical	2	2	2	1	1	1	1	1	1	1	good	yes	yes	yes	plainwaterandsoap	yes		intermittently	yes	threetimes	yes	once	yes	no	no	no	no		no	never	no
	C	25	Female	b	b	3rdyear/clinicalII	clinical nurse	married	700	medical ward	2	2	2	1	1	1	1	2	1	1	good	yes	yes	yes	plainwaterandsoap	yes		consistent	no		no								no	never	no
	C	29	Male	a	a	graduatingclass	medicine	unmarried	3600	medical	1	2	1	1	1	1	1	1	1	1	good	yes	yes	yes	plainwaterandsoap	yes		intermittently	yes	once	yes	once	yes	no	no	no	no		yes	sometimes	no
	C	26	Male	a	a	3rdyear/clinicalII	medical lab	unmarried	2000	lab	2	2	1	1	1	1	1	1	1	1	good	yes	yes	yes	plainwaterandsoap	yes		consistent	yes	once	yes	once	yes	no	no	no	no		no	never	no
	C	25	Male	c	b	graduatingclass	medicine	unmarried	3600	medical ward	2	1	1	1	1	1	1	2	1	1	good	yes	no	yes	plainwaterandsoap	yes		intermittently	no		no								no	never	no
	C	32	Male	b	b	graduatingclass	medicine	unmarried	3600	medical ward	2	2	1	1	1	1	1	1	1	1	good	yes	yes	yes	plainwaterandsoap	yes		intermittently	yes	threetimes	yes	twice	yes	no	no	no	no		no	never	no
	C	21	Female	a	a	3rdyear/clinicalII	clinical nurse	unmarried	650	medical ward	2	2	2	1	1	1	1	1	2	1	good	yes	no	no		yes		intermittently	no		no								no	never	no
	C	23	Female	a	a	3rdyear/clinicalII	clinical nurse	unmarried	700	medical ward	2	2	2	1	1	1	1	2	1	1	good	yes	yes	yes	plainwaterandsoap	yes		consistent	no		no								no	never	no
	C	28	Female	a	a	graduatingclass	medicine	unmarried	3600	medical ward	2	1	2	1	1	1	1	1	1	1	good	yes	yes	yes	plainwaterandsoap	yes		intermittently	yes	twice	yes	twice	yes	no	no	no	no		no	sometimes	yes	once					yes
	C	24	Male	c	b	graduatingclass	medicine	unmarried	3600	medical inter	2	2	1	1	1	1	1	1	1	1	good	yes	yes	yes	plainwaterandsoap	yes		intermittently	yes	once	yes	once	no	no	no	no	no		no	never	no
	C	26	Female	a	a	2ndyear/clinicaI	medical lab	unmarried	600	lab	2	1	2	1	1	1	1	1	1	1	good	yes	yes	yes	plainwaterandsoap	yes		consistent	yes	once	yes	twice	no	no	no	no	no		no	sometimes	yes	once					no	no	no
	C	29	Female	a	c	2ndyear/clinicaI	clinical nurse	unmarried	1000	medical ward	2	1	2	1	1	1	1	1	1	1	good	yes	yes	yes	plainwaterandsoap	yes		intermittently	yes	once	yes	twice	yes	no	no	no	no		no	never	yes	twice	no	no	no		yes
	C	22	Female	a	a	3rdyear/clinicalII	medical lab	unmarried	1500	lab	1	1	2	1	1	1	1	1	1	1	good	yes	yes	yes	plainwaterandsoap	yes		consistent	yes	once	no								yes	never	yes	once					yes
	C	28	Male	b	d	graduatingclass	medicine	unmarried	3600	medical ward	1	1	2	1	1	1	1	2	1	1	good	yes	yes	yes	plainwaterandsoap	yes		consistent	no		yes	twice	yes	no	yes	no	no		yes	never	yes	once					yes
	C	27	Male	b	b	graduatingclass	medicine	unmarried	3600	medical ward	2	1	2	1	1	1	1	1	1	1	good	yes	yes	yes	plainwaterandsoap	no	difficulttoworkwith	intermittently	yes	twice	yes	twice	yes	no	yes	no	no		no	never	no
	C	30	Female	c	b	graduatingclass	medicine	unmarried	3600	medical ward	2	2	2	1	1	1	1	1	1	1	good	yes	yes	yes	plainwaterandsoap	yes		intermittently	yes	twice	yes	twice	yes	no	yes	no	yes		no	sometimes	yes	twice	yes	no	no		yes
	C	25	Male	a	a	3rdyear/clinicalII	clinical nurse	unmarried	650	medical ward	2	1	2	1	1	1	1	2	1	1	good	yes	yes	yes	plainwaterandsoap	yes		intermittently	no		no								no	sometimes	no
	C	28	Female	b	b	3rdyear/clinicalII	medical lab	unmarried	2000	lab	1	1	1	1	1	1	1	1	1	1	good	yes	yes	yes	plainwaterandsoap	no	difficulttoworkwith	intermittently	yes	once	no								yes	sometimes	no
	C	24	Male	c	b	3rdyear/clinicalII	clinical nurse	unmarried	2600	lab	2	1	1	1	1	1	1	1	1	1	good	yes	no	yes	plainwaterandsoap	no	difficulttoworkwith	intermittently	yes	twice	yes	twice	yes	no	yes	no	yes		no	never	no
	A	23	Female	a	a	3rdyear/clinicalII	MLT	unmarried	650	lab	2	2	2	1	1	1	1	2	1	1	good	yes	yes	yes	plainwaterandsoap	yes		consistent	no		no								no	never	no
	C	26	Male	c	a	graduatingclass	ho	unmarried	500	delievrry	1	1	2	2	2	1	1	2	1	2	poor	no	yes	yes	alcoholbasedhandrub	yes		consistent	no		yes	once	no	yes	no	no	no		yes	sometimes	yes	once					yes
	D	21	Male	a	b	graduatingclass	ho	unmarried	740	opd	1	2	2	1	2	1	1	2	1	1	good	yes	yes	yes	alcoholbasedhandrub	yes		consistent	no		yes	twice	yes	no	no	no	no		yes	never	yes	twice	yes	no	yes		no	yes	no
	D	22	Female	a	a	graduatingclass	ho	unmarried	500	medical	1	2	2	1	2	1	1	2	1	1	good	yes	yes	yes	alcoholbasedhandrub	yes		consistent	no		no								yes	mostofthetimes	no
	D	24	Male	a	a	graduatingclass	ho	unmarried	450	medical	1	2	2	1	1	1	1	1	1	1	good	yes	no	yes	plainwaterandsoap	yes		consistent	no		no								yes	never	no
	D	23	Female	b	a	graduatingclass	ho	unmarried	500	medical	1	1	2	1	2	1	1	2	1	1	good	yes	yes	yes	alcoholbasedhandrub	yes		consistent	no		yes	once	yes	no	no	no	no		yes	mostofthetimes	no
	D	22	Female	a	b	graduatingclass	ho	unmarried	500	Opd	1	1	2	1	2	1	1	1	1	1	good	no	yes	yes	alcoholbasedhandrub	yes		intermittently	yes	severtimes	yes	twice	no	no	no	no	yes		yes	mostofthetimes	yes	twice	yes	no	no		no	no	yes
	D	22	Female	b	b	graduatingclass	ho	unmarried	500	gyneo	1	2	2	1	1	1	1	2	2	2	poor	no	yes	yes	plainwaterandsoap	yes		consistent	no		yes	once	yes	no	no	no	no		yes	sometimes	yes	twice	no	yes	yes		no	yes	no
	D	22	Male	a	b	graduatingclass	ho	unmarried	600	outpatient	2	2	2	2	2	2	2	2	1	2	poor	no	yes	yes	alcoholbasedhandrub	no	uncomfartable	intermittently	no		no								missing	sometimes	no
	D	21	Female	a	a	graduatingclass	ho	unmarried	500	surgical	1	2	2	1	2	1	1	2	1	1	good	yes	yes	yes	alcoholbasedhandrub	no	difficulttoworkwith	consistent	no		no								yes	allthetime	no
	D	21	Female	a	a	graduatingclass	ho	unmarried	500	medical	1	2	2	1	2	1	1	1	1	1	good	no	yes	yes	alcoholbasedhandrub	yes		consistent	yes	threetimes	yes	twice	yes	no	no	no	no		yes	allthetime	no
	D	22	Male	b	b	graduatingclass	nursing	married	300	inpatient	2	1	2	2	1	2	1	1	1	2	poor	no	no	yes	plainwaterandsoap	yes		intermittently	yes	threetimes	no								no	never	yes	threetimes	yes	no	no		no	no	no
	D	21	Male	a	a	graduatingclass	ho	unmarried	900	surgical	1	1	2	2	1	2	2	2	1	1	poor	no	no	yes	plainwaterandsoap	no	uncomfartable	intermittently	no		no								yes	mostofthetimes	no
	D	22	Female	a	e	graduatingclass	ho	unmarried	900	surgical	1	1	1	1	2	1	1	2	2	1	poor	no	yes	yes	alcoholbasedhandrub	yes		consistent	no		yes	severtimes	yes	yes	yes	yes	no		yes	sometimes	yes	threetimes	no	yes	no		no	no	yes
	D	21	Male	c	a	graduatingclass	ho	unmarried	1200	pediatric	1	2	2	1	2	1	1	1	1	1	good	no	yes	yes	alcoholbasedhandrub	yes		consistent	yes	threetimes	yes	threetimes	yes	no	no	no	no		yes	allthetime	yes	twice	no	no	yes		no	no	no
	D	22	Male	a	a	graduatingclass	ho	unmarried	2000	gyneo	1	2	2	1	2	2	1	2	1	1	poor	no	yes	yes	alcoholbasedhandrub	yes		consistent	yes	once	no								yes	mostofthetimes	yes	once					no	no	no
	D	22	Male	b	a	graduatingclass	ho	unmarried	1200	pediatric	2	2	1	2	1	1	2	1	1	2	poor	no	yes	yes	plainwaterandsoap	no	others	intermittently	yes	twice	yes	threetimes	no	no	no	no	yes		no	never	no
	D	21	Male	b	a	graduatingclass	ho	unmarried	1000	medical	2	2	1	1	1	1	1	1	1	2	poor	no	yes	yes	plainwaterandsoap	yes		consistent	yes	once	yes	once	yes	no	no	no	yes		no	never	yes	once					yes
	D	22	Male	a	a	graduatingclass	nursing	unmarried	400	outpatient	1	1	2	1	1	1	1	2	1	1	good	yes	yes	yes	plainwaterandsoap	yes		consistent	no		no								yes	sometimes	yes	severaltimes	no	yes	no		no	yes	no
	D	22	Male	a	a	graduatingclass	ho	unmarried	1300	opd	1	2	2	1	2	2	2	2	1	1	poor	no	no	yes	alcoholbasedhandrub	no	notalwaysnecessary	consistent	no		no								yes	never	no
	D	22	Male	a	a	graduatingclass	ho	unmarried	1200	opd	1	2	2	2	2	1	1	1	2	1	poor	no	yes	yes	alcoholbasedhandrub	yes		intermittently	yes	twice	yes	once	yes	yes	no	no	no		yes	mostofthetimes	yes	once					yes
	D	22	Female	a	a	graduatingclass	ho	unmarried	500	sugery	1	2	1	2	2	1	1	1	1	1	poor	no	yes	yes	alcoholbasedhandrub	yes		intermittently	yes	severtimes	yes	severtimes	yes	no	no	no	no		yes	mostofthetimes	yes	twice	yes	no	yes		yes
	D	21	Male	c	a	graduatingclass	ho	unmarried	500	medical	1	2	1	1	2	2	1	2	1	1	poor	no	yes	yes	alcoholbasedhandrub	yes		consistent	no		no								yes	allthetime	no
	D	22	Male	b	b	3rdyear/clinicalII	nursing	unmarried	400	opd	1	1	2	2	1	1	2	1	2	2	poor	no	no	no		yes		intermittently	yes	once	yes	twice	yes	no	yes	no	no		yes	never	yes	once					no	yes	no
	D	21	Male	a	a	graduatingclass	nursing	unmarried	700	opd	2	2	2	1	1	2	1	2	2	2	poor	no	no	no		yes		consistent	no		no								no	sometimes	no
	D	21	Male	a	a	3rdyear/clinicalII	nursing	unmarried	600	medical	2	2	2	1	1	2	1	2	2	2	poor	no	no	no		yes		consistent	no		no								no	sometimes	no
	D	22	Male	a	a	3rdyear/clinicalII	nursing	unmarried	300	gyneo	2	2	2	1	1	1	1	2	1	1	good	yes	no	no		yes		intermittently	no		no								no	sometimes	no
	D	22	Male	a	a	graduatingclass	nurse	unmarried	500	or	1	2	2	1	1	1	1	1	1	1	good	no	no	yes	plainwaterandsoap	no	difficulttoworkwith	intermittently	yes	once	yes	once	no	no	no	no	yes		yes	mostofthetimes	yes	twice	no	yes	no		no	no	no
	B	25	Male	c	a	graduatingclass	nurse	unmarried	590	opd	2	1	2	1	2	2	1	2	1	2	poor	no	yes	yes	alcoholbasedhandrub	yes		consistent	no		no								no	never	yes	once					no	yes	no
	B	21	Male	b	b	3rdyear/clinicalII	nurse	unmarried	300	opd	1	2	2	1	2	1	1	1	1	1	good	yes	no	yes	alcoholbasedhandrub	no	uncomfartable	consistent	yes	twice	yes	once	yes	no	no	no	yes		yes	sometimes	yes	once					no	no	no
	B	50	Male	b	b	3rdyear/clinicalII	nurse	married	400	opd	1	2	1	1	1	1	1	2	1	1	good	yes	yes	yes	plainwaterandsoap	no	difficulttoworkwith	intermittently	no		yes	once	yes	no	no	no	no		yes	mostofthetimes	yes	twice	yes	no	yes		yes
	B	29	Female	a	c	graduatingclass	NURSE	unmarried	400	NUSE	1	2	2	2	1	1	2	2	1	1	poor	no	no	yes	plainwaterandsoap	no	notalwaysnecessary	intermittently	no		yes	once	no	yes	no	no	no		yes	mostofthetimes	no
	E	23	Male	a	a	graduatingclass	medicine	unmarried	4200	emergency	1	2	2	1	1	1	1	2	2	1	good	no	no	no		yes		intermittently	no		no								yes	sometimes	no
	E	25	Female	b	b	3rdyear/clinicalII	nurse	married	500	opd	1	2	1	1	1	1	1	2	1	1	good	no	yes	yes	plainwaterandsoap	no	difficulttoworkwith	consistent	no		yes	once	no	no	no	no	no		yes	mostofthetimes	no
	E	27	Male	a	a	3rdyear/clinicalII	HO	unmarried	500	emerg	2	2	2	2	1	1	1	1	1	2	poor	yes	yes	yes	plainwaterandsoap	yes		intermittently	yes	twice	yes	twice	yes	no	no	no	no		no	never	yes	once					yes
	E	23	Male	a	a	3rdyear/clinicalII	nurse	unmarried	600	opd	1	2	2	1	1	1	1	1	1	1	good	yes	yes	yes	plainwaterandsoap	yes		intermittently	yes	once	yes	once	yes	no	no	no	no		yes	mostofthetimes	yes	once					yes
	E	25	Male	b	b	graduatingclass	dedicine	unmarried	500	medward	1	1	2	1	2	1	1	2	1	1	good	yes	yes	yes	alcoholbasedhandrub	yes		consistent	no		yes	once	no	no	no	no	no		yes	allthetime	no
	E	23	Male	b	b	graduatingclass	medicine	unmarried	500	medaward	1	2	2	1	2	1	2	1	2	1	poor	no	no	yes	plainwaterandsoap	no	difficulttoworkwith	consistent	yes	once	yes	once	yes	yes	no	no	no		yes	allthetime	no
	E	27	Male	a	a	graduatingclass	medicine	unmarried	500	obs	1	2	2	1	2	1	1	2	1	1	good	yes	yes	yes	alcoholbasedhandrub	no	outofstock	consistent	no		yes	twice	yes	no	no	no	no		yes	allthetime	no
	E	32	Male	a	a	3rdyear/clinicalII	medicine	unmarried	4200	medicine	1	2	2	1	1	1	1	1	1	1	good	yes	yes	yes	plainwaterandsoap	yes		consistent	yes	once	yes	once	yes	no	no	no	no		yes	mostofthetimes	yes	once					no	yes	no
	E	30	Female	b	c	graduatingclass	medicine	unmarried	4260	pedi	1	2	2	2	1	1	2	2	1	1	poor	no	no	yes	plainwaterandsoap	no	notalwaysnecessary	intermittently	no		yes	once	no	yes	no	no	no		yes	mostofthetimes	no
	E	24	Male	a	a	3rdyear/clinicalII	nurse	unmarried	500	delivery	1	2	2	1	2	1	1	1	1	1	good	no	yes	yes	alcoholbasedhandrub	yes		consistent	yes	once	yes	once	no	no	no	no	no		yes	mostofthetimes	yes	twice	no	no	no		no	no	no
	E	23	Female	c	a	3rdyear/clinicalII	nurse	unmarried	400	gyne	1	1	2	1	1	1	2	2	2	2	poor	no	yes	yes	plainwaterandsoap	no	difficulttoworkwith	consistent	no		yes	once	yes	no	no	no	no		yes	mostofthetimes	no		no	no	no		no	no	no
	E	23	Female	a	a	3rdyear/clinicalII	nurse	unmarried	400	2	1	2	2	2	2	1	1	2	1	1	poor	no	yes	yes	plainwaterandsoap	yes		intermittently	yes	twice	yes	twice	yes	no	no	no	no		yes	sometimes	yes	once					yes
	E	21	Female	c	b	3rdyear/clinicalII	nurse	unmarried	600	MCH	1	2	2	2	1	1	2	1	2	1	poor	no	no	no		no	notalwaysnecessary	intermittently	yes	once	yes	twice	no	no	no	no	no		yes	sometimes	no
	E	23	Female	a	a	3rdyear/clinicalII	nurse	unmarried	1500	delivery	1	2	2	2	1	1	1	1	2	2	poor	no	yes	yes	plainwaterandsoap	yes		intermittently	yes	severtimes	yes	severtimes	yes	yes	no	yes	no		yes	sometimes	yes	twice	no	no	no		no	no	no
	E	24	Male	b	b	graduatingclass	nurse	unmarried	1300	delivery	2	2	2	2	2	1	1	1	1	2	poor	no	yes	yes	alcoholbasedhandrub	yes		intermittently	yes	once	yes	twice	no	no	no	no	no		no	sometimes	no
	E	25	Male	b	c	3rdyear/clinicalII	nurse	unmarried	500	opd	1	2	2	2	2	2	1	1	1	1	poor	no	yes	yes	alcoholbasedhandrub	yes		intermittently	yes	severtimes	no								yes	never	no
	E	23	Female	a	b	3rdyear/clinicalII	nurse	unmarried	500	opd	1	2	2	1	2	1	1	1	1	1	good	no	yes	yes	alcoholbasedhandrub	yes		intermittently	yes	twice	no								yes	sometimes	yes	twice	yes	no	no		no	no	no
	E	26	Female	b	b	3rdyear/clinicalII	nurse	unmarried	500	Opd	2	2	2	2	1	2	1	1	1	2	poor	no	yes	yes	plainwaterandsoap	yes		intermittently	yes	severtimes	no								no	never	yes	severaltimes	yes	no	yes		no	yes	no
	D	24	Female	a	a	3rdyear/clinicalII	nurse	unmarried	1300	opd	1	1	2	2	1	1	2	2	2	1	poor	no	yes	yes	plainwaterandsoap	no	notalwaysnecessary	consistent	no		yes	once	yes	no	no	no	no		yes	allthetime	no
	F	24	Male	b	b	graduatingclass	nurse	married	2100	opd	1	1	2	1	2	1	2	2	1	2	poor	no	yes	yes	alcoholbasedhandrub	yes		consistent	no		yes	once	yes	no	yes	no	no		yes	allthetime	yes	once					yes
	D	24	Female	a	a	graduatingclass	nurse	married	500	EPI	1	2	2	2	2	1	2	1	2	1	poor	no	yes	yes	plainwaterandsoap	no	notalwaysnecessary	intermittently	yes	twice	yes	once	yes	no	no	no	no		yes	allthetime	yes	once					yes
	D	23	Male	a	a	3rdyear/clinicalII	nurse	unmarried	500		1	2	2	1	1	1	1	1	1	1	good	no	yes	yes	plainwaterandsoap	yes		intermittently	yes	once	yes	once	yes	no	no	no	no		yes	mostofthetimes	yes	once					yes
	D	21	Male	a	a	3rdyear/clinicalII	nurse	unmarried	700	emarge	1	2	2	2	1	1	1	2	1	2	poor	no	yes	yes	plainwaterandsoap	yes		intermittently	yes	twice	yes	twice	yes	no	no	no	no		yes	sometimes	yes	once					yes
	D	27	Female	a	a	graduatingclass	nurse	unmarried	800	opd	1	1	2	1	1	2	2	2	1	2	poor	no	no	yes	plainwaterandsoap	no	difficulttoworkwith	consistent	no		no								yes	allthetime	yes	once					yes
	D	28	Female	b	a	3rdyear/clinicalII	medicine	unmarried	3200	emergency	1	1	1	1	1	2	1	2	2	1	poor	no	no	no		yes		consistent	no		no								yes	sometimes	no
	D	24	Male	a	a	graduatingclass	nurse	married	600	opd	1	2	2	1	1	1	1	1	1	1	good	no	no	yes	plainwaterandsoap	yes		intermittently	yes	twice	yes	threetimes	yes	yes	no	no	no		yes	mostofthetimes	no
	D	28	Male	a	a	3rdyear/clinicalII	nurse	unmarried	500	opd	1	2	2	2	1	1	1	1	2	2	poor	no	yes	yes	plainwaterandsoap	yes		intermittently	yes	twice	yes	threetimes	yes	no	no	no	no		yes	mostofthetimes	yes	once					yes
	D	27	Female	a	a	graduatingclass	nurse	married	700	opd	2	2	1	1	1	1	1	1	1	1	good	no	yes	yes	plainwaterandsoap	yes		intermittently	yes	once	no								no	sometimes	no
	E	23	Female	b	b	3rdyear/clinicalII	nurse	married	500	opd	2	2	1	1	1	1	1	1	1	1	good	yes	yes	yes	plainwaterandsoap	no	notalwaysnecessary	consistent	no		no								no	sometimes	yes	twice	yes	no	no		yes
	E	28	Male	b	d	graduatingclass	nurse	unmarried	500	emargancy	2	1	1	1	2	1	1	1	1	1	good	yes	yes	yes	alcoholbasedhandrub	yes		intermittently	yes	once	yes	twice	no	no	no	no	no		no	never	no
	E	26	Male	b	b	3rdyear/clinicalII	medicine	married	500	2	2	1	2	1	1	2	1	1	2	2	poor	no	no	no		yes		consistent	yes	twice	yes	once	no	no	no	no	no		no	sometimes	no
	E	24	Female	b	a	3rdyear/clinicalII	nurse	unmarried	500	or	2	1	2	1	1	1	1	1	2	1	good	no	no	no		no	notalwaysnecessary	intermittently	no		no								no	sometimes	no
	E	25	Male	b	b	graduatingclass	nurse	unmarried	500	opd	2	2	2	2	1	2	2	2	1	2	poor	no	yes	yes	plainwaterandsoap	no	notalwaysnecessary	intermittently	no		no								no	sometimes	no
	E	25	Male	a	a	3rdyear/clinicalII	medicine	unmarried	500	opd	2	2	2	2	1	2	2	2	1	2	poor	no	yes	yes	plainwaterandsoap	no	notalwaysnecessary	intermittently	no		no								no	sometimes	no
	E	26	Male	b	b	graduatingclass	nurse	unmarried	500	surgicalward	2	2	2	2	1	2	1	1	1	2	poor	no	yes	yes	plainwaterandsoap	yes		intermittently	yes	severtimes	no								no	never	no
	E	27	Female	a	a	3rdyear/clinicalII	nurse	unmarried	500	psycatry	1	2	2	2	1	1	2	1	2	1	poor	no	no	no		yes		intermittently	yes	once	yes	twice	no	yes	no	no	no		yes	sometimes	no
	E	24	Male	a	c	3rdyear/clinicalII	nurse	married	500	opd	1	1	1	1	1	1	1	2	2	1	good	no	no	no		yes		consistent	no		no								yes	sometimes	no
	E	23	Male	b	b	3rdyear/clinicalII	HO	unmarried	750	opd	1	2	2	2	1	2	1	1	1	2	poor	no	yes	yes	plainwaterandsoap	yes		intermittently	yes	once	no								yes	never	no
	E	26	Female	b	b	3rdyear/clinicalII	nurse	unmarried	650	emargancy	1	2	2	1	2	1	1	1	1	1	good	no	yes	yes	alcoholbasedhandrub	yes		consistent	yes	once	no								yes	allthetime	no
	F	25	Male	a	a	3rdyear/clinicalII	nurse	unmarried	1300	0pd	2	2	2	1	1	2	1	2	1	2	poor	no	yes	yes	plainwaterandsoap	yes		consistent	no		no								no	never	no
	F	26	Female	a	a	3rdyear/clinicalII	nurse	married	630	opd	2	2	2	1	2	1	1	1	1	1	good	yes	yes	yes	alcoholbasedhandrub	yes		intermittently	yes	severtimes	yes	severtimes	yes	no	no	no	no		no	never	no
	F	27	Female	a	a	3rdyear/clinicalII	nurse	married	500	opd	1	1	1	1	1	1	1	2	2	1	good	no	no	no		yes		consistent	no		no								yes	sometimes	no
	F	28	Male	a	a	3rdyear/clinicalII	nurse	unmarried	500	opd	2	2	2	2	1	2	1	1	1	2	poor	no	yes	yes	plainwaterandsoap	yes		intermittently	yes	severtimes	no								no	sometimes	no		yes	no	no		no	no	no
	F	28	Male	a	a	3rdyear/clinicalII	nurse	unmarried	710	opd	2	2	2	1	2	2	1	2	1	2	poor	no	no	yes	alcoholbasedhandrub	yes		consistent	no		no			no	no	no	no		no	sometimes	no
	F	28	Male	a	a	3rdyear/clinicalII	nurse	unmarried	550	epi	2	2	2	1	1	2	1	2	1	2	poor	no	yes	yes	plainwaterandsoap	yes		consistent	no		no								no	never	no
	F	27	Male	a	a	3rdyear/clinicalII	nurse	unmarried	550	OPD	2	1	2	1	1	1	1	1	1	1	good	yes	yes	yes	plainwaterandsoap	yes		intermittently	yes	severtimes	yes	severtimes	yes	no	no	no	no		no	never	yes	severaltimes	yes	no	no		no	yes	no
	F	28	Male	a	a	3rdyear/clinicalII	nurse	unmarried	550	Or	1	2	2	1	2	1	2	1	2	1	poor	no	yes	yes	plainwaterandsoap	yes		consistent	yes	once	yes	twice	yes	no	no	no	no		yes	allthetime	yes	once					yes
	F	27	Female	b	a	3rdyear/clinicalII	nurse	unmarried	500	opd	2	2	2	1	1	1	1	1	1	1	good	yes	yes	yes	plainwaterandsoap	yes		intermittently	yes	twice	no								no	never	no
	F	27	Male	a	a	3rdyear/clinicalII	nurse	married	500	Opd	2	1	2	1	1	1	1	1	1	1	good	yes	yes	yes	plainwaterandsoap	yes		intermittently	yes	severtimes	no								no	never	yes	severaltimes	yes	no	no		no	yes	no
	F	25	Female	a	b	3rdyear/clinicalII	nurse	unmarried	500	obs	1	2	2	1	1	2	1	2	1	2	poor	no	yes	yes	plainwaterandsoap	yes		consistent	no		no								yes	sometimes	yes	twice	no	no	no		yes
	F	22	Female	a	b	3rdyear/clinicalII	nurse	unmarried	500	opd	1	2	2	1	1	1	1	1	1	1	good	no	yes	yes	plainwaterandsoap	yes		intermittently	yes	twice	no								yes	never	yes	once					no	yes	no
	F	25	Female	b	b	3rdyear/clinicalII	nurse	unmarried	500	opd	2	2	2	1	1	1	1	2	1	1	good	yes	yes	yes	plainwaterandsoap	yes		intermittently	no		no								no	never	no
	F	27	Male	a	a	other	nurse	married	500	opd	1	1	2	1	1	1	1	1	1	1	good	yes	yes	yes	plainwaterandsoap	yes		intermittently	yes	severtimes	yes	twice	yes	no	no	no	no		yes	never	yes	once					no	yes	no
	F	27	Male	a	a	3rdyear/clinicalII	nurse	married	500	opd	2	2	2	1	1	1	1	2	1	1	good	yes	yes	yes	plainwaterandsoap	yes		intermittently	no		no								no	never	no
	F	28	Male	b	b	3rdyear/clinicalII	nurse	married	500	opd	2	1	2	1	1	1	1	1	1	1	good	yes	yes	yes	plainwaterandsoap	yes		intermittently	yes	twice	no								no	never	no
	F	26	Male	a	a	2ndyear/clinicaI	nurse	married	500	opd	2	1	2	1	2	1	1	1	1	1	good	yes	yes	yes	alcoholbasedhandrub	yes		intermittently	yes	severtimes	yes	severtimes	yes	no	no	no	no		no	never	yes	severaltimes	no	no	no		no	yes	no
	F	29	Male	a	a	3rdyear/clinicalII	nursing	married	500	opd	2	2	2	1	1	1	1	1	1	1	good	yes	yes	yes	plainwaterandsoap	yes		intermittently	yes	severtimes	yes	once	yes	no	no	no	no	2	no	never	no
	F	29	Male	a	a	3rdyear/clinicalII	nurse	married	500	opd	2	2	2	1	1	1	1	2	1	1	good	yes	yes	yes	plainwaterandsoap	yes		consistent	no		no								no	never	no
	A	26	Female	a	a	3rdyear/clinicalII	nurse	married	500	opd	2	2	2	1	1	1	1	1	1	1	good	yes	yes	yes	plainwaterandsoap	yes		intermittently	yes	severtimes	yes	twice	yes	no	no	no	no		no	never	no
	A	29	Male	b	b	2ndyear/clinicaI	medwifer	unmarried	750	obs	2	2	2	1	1	1	1	2	1	1	good	no	yes	yes	plainwaterandsoap	yes		consistent	no		no								no	never	no
	A	29	Male	b	b	2ndyear/clinicaI	midwifery	unmarried	800	obs	2	2	2	1	1	1	1	2	1	1	good	no	yes	yes	plainwaterandsoap	yes		consistent	no		yes	severtimes	yes	no	no	no	no	2	no	never	no
	A	27	Male	a	a	3rdyear/clinicalII	nurse	divorced	500	opd	2	1	2	1	1	1	1	1	1	1	good	no	yes	yes	plainwaterandsoap	yes		intermittently	yes	severtimes	yes	severtimes	yes	no	no	no	no	2	no	never	yes	severaltimes	yes	no	no	2	no	yes	no
	A	24	Male	a	b	3rdyear/clinicalII	midwifery	married	500	pediatric	2	2	2	1	1	1	1	1	1	1	good	yes	yes	yes	plainwaterandsoap	yes		intermittently	yes	severtimes	yes	severtimes	yes	no	no	no	no	2	no	never	yes	severaltimes	yes	no	no	2	no	no	no
	A	25	Female	b	d	2ndyear/clinicaI	nurse	unmarried	750	obs	2	2	2	1	1	1	1	2	1	1	good	yes	yes	yes	plainwaterandsoap	yes		consistent	no		no								no	never	no
	A	27	Male	b	a	3rdyear/clinicalII	HO	unmarried	500	opd	2	1	2	1	1	1	1	1	1	1	good	yes	yes	yes	plainwaterandsoap	yes		intermittently	yes	severtimes	yes	severtimes	yes	no	no	no	no	2	no	never	yes	severaltimes	yes	no	no	2	no	yes	no
	A	28	Female	b	a	2ndyear/clinicaI	nurse	unmarried	800	emergence	2	2	2	1	1	1	1	2	1	1	good	no	no	yes	plainwaterandsoap	yes		consistent	no		no								no	sometimes	no
	A	26	Female	b	b	graduatingclass	nurse	unmarried	500	medicalaward	2	2	2	1	2	2	1	2	1	2	poor	no	yes	yes	alcoholbasedhandrub	yes		consistent	no		no								no	never	no
	A	27	Male	a	a	graduatingclass	nurse	married	500	emergence	2	2	2	1	1	1	1	1	1	1	good	yes	yes	yes	plainwaterandsoap	yes		intermittently	yes	severtimes	yes	severtimes	yes	no	no	no	no	2	no	never	no
	A	28	Male	b	b	graduatingclass	Ho	unmarried	700	opd	2	2	2	2	1	2	2	2	2	2	poor	no	no	no		no	difficulttoworkwith	intermittently	no		no								no	sometimes	no
	A	28	Female	c	b	2ndyear/clinicaI	nurse	married	750	medical award	2	2	2	1	1	1	1	2	1	1	good	yes	yes	yes	plainwaterandsoap	yes		intermittently	no		no								no	never	no
	A	27	Male	b	b	graduatingclass	pedi	married	500	opd	1	2	2	1	1	1	1	2	1	1	good	no	yes	yes	plainwaterandsoap	yes		intermittently	no		no								yes	mostofthetimes	yes	once					yes
	A	28	Female	b	b	graduatingclass	nurse	unmarried	900	opd	1	2	2	1	2	1	1	1	1	1	good	no	no	yes	alcoholbasedhandrub	no	outofstock	intermittently	yes	once	yes	once	no	no	no	no	no	2	yes	allthetime	yes	once					yes
	A	25	Male	a	a	graduatingclass	lab	married	800	lab	1	2	2	2	1	1	2	1	2	1	poor	no	yes	yes	plainwaterandsoap	yes		consistent	yes	once	yes	severtimes	yes	yes	yes	yes	yes	2	yes	allthetime	no
	A	29	Male	b	b	2ndyear/clinicaI	lab	divorced	600	lab	1	1	1	1	1	1	1	2	2	1	good	yes	no	no		yes		consistent	no		no								yes	sometimes	no
	A	26	Male	b	a	3rdyear/clinicalII	neonatal	married	3200	icu	1	2	2	2	1	1	1	2	1	2	poor	yes	yes	yes	plainwaterandsoap	yes		intermittently	yes	once	yes	once	yes	no	no	no	no	2	yes	mostofthetimes	yes	once					yes
	A	25	Male	a	a	3rdyear/clinicalII	MCH	divorced	500	opd	1	2	2	1	2	1	2	1	2	1	poor	no	no	no		yes		consistent	yes	once	yes	severtimes	yes	no	no	no	no	2	yes	allthetime	no
	A	26	Male	a	a	3rdyear/clinicalII	nurse	married	700	opd	1	2	2	2	1	2	1	2	1	2	poor	no	yes	yes	plainwaterandsoap	yes		intermittently	yes	once	yes	twice	yes	no	no	no	no	2	yes	allthetime	yes	once					yes
	A	26	Male	a	a	3rdyear/clinicalII	lab	unmarried	500	lab	1	1	1	1	1	2	2	2	1	1	poor	no	yes	yes	plainwaterandsoap	yes		consistent	no		no								yes	sometimes	no
	A	24	Male	a	a	3rdyear/clinicalII	lab	married	3901	lab	1	2	2	1	1	1	1	1	1	1	good	yes	yes	yes	plainwaterandsoap	yes		intermittently	yes	once	yes	twice	yes	no	no	no	no	2	yes	allthetime	yes	once					yes
	A	25	Female	b	b	3rdyear/clinicalII	lab	married	700	lab	1	2	2	1	1	1	1	1	1	1	good	yes	yes	yes	plainwaterandsoap	yes		intermittently	yes	once	yes	twice	yes	no	no	no	no	2	yes	allthetime	yes	once					yes
	A	26	Male	b	b	3rdyear/clinicalII	lab	unmarried	500	lab	2	2	1	1	1	1	1	1	1	1	good	yes	yes	yes	plainwaterandsoap	no	uncomfartable	consistent	yes	once	yes	once	no	no	no	no	no	2	no	never	yes	once					yes
	A	23	Male	a	a	3rdyear/clinicalII	medicine	unmarried	3200	opd	1	2	2	1	1	1	1	1	1	1	good	yes	no	yes	plainwaterandsoap	no	notalwaysnecessary	consistent	yes	once	no								yes	allthetime	no
	A	25	Male	b	b	3rdyear/clinicalII	nurse	unmarried	500	opd	2	1	2	1	2	1	1	2	1	1	good	yes	no	yes	alcoholbasedhandrub	no	notalwaysnecessary	intermittently	no		no								no	sometimes	no
	A	26	Male	a	b	graduatingclass	medicine	unmarried	500	Gyne	1	2	2	1	2	1	1	2	1	1	good	yes	yes	yes	alcoholbasedhandrub	no	outofstock	consistent	no		yes	twice	yes	no	no	no	no	2	yes	allthetime	no
	A	28	Male	b	a	3rdyear/clinicalII	nurse	unmarried	800	opd	1	1	2	1	2	1	1	1	1	1	good	yes	yes	yes	alcoholbasedhandrub	yes		consistent	yes	once	yes	once	yes	no	no	no	no	2	yes	never	no
	A	22	Male	b	b	3rdyear/clinicalII	nurse	unmarried	500	opd	1	2	2	1	1	1	1	1	1	1	good	yes	no	yes	plainwaterandsoap	no	notalwaysnecessary	consistent	yes	once	no								yes	allthetime	no
	A	28	Male	b	a	3rdyear/clinicalII	nurse	unmarried	500	2	2	2	2	2	1	2	2	2	2	2	poor	yes	no	no		no	notalwaysnecessary	intermittently	no		no								no	sometimes	no
	A	28	Female	a	a	3rdyear/clinicalII	nurse	unmarried	500	opd	2	2	2	1	1	1	1	1	1	1	good	yes	yes	yes	plainwaterandsoap	yes		intermittently	yes	once	yes	twice	no	no	no	no	no	2	no	sometimes	no
	A	25	Male	a	a	graduatingclass	nurse	unmarried	800	opd	1	2	2	1	1	2	1	2	2	1	poor	no	no	yes	plainwaterandsoap	yes		consistent	no		no								yes	sometimes	no
	A	29	Male	b	b	3rdyear/clinicalII	nurse	married	900	opd	1	2	2	1	1	1	1	2	1	1	good	yes	yes	yes	plainwaterandsoap	no	notalwaysnecessary	consistent	no		yes	once	yes	no	no	no	no	2	yes	mostofthetimes	yes	once					yes
	A	20	Male	a	b	3rdyear/clinicalII	nurse	married	500	opd	1	2	2	1	1	1	1	2	1	1	good	no	no	yes	plainwaterandsoap	yes		consistent	no		no								yes	allthetime	no
	A	27	Male	a	a	2ndyear/clinicaI	nurse	unmarried	500	surgery	1	2	2	1	1	1	1	2	2	1	good	yes	yes	no		yes		consistent	no		no								yes	allthetime	yes	once					yes
	A	28	Female	b	b	graduatingclass	nurse	unmarried	500	opd	1	1	1	1	1	1	1	2	2	1	good	no	no	no		yes		consistent	no		no								yes	sometimes	no
	A	29	Male	b	b	2ndyear/clinicaI	nurse	married	500	ORTHO	2	1	2	1	1	1	1	1	1	1	good	no	yes	yes	plainwaterandsoap	yes		intermittently	yes	severtimes	no								no	never	yes	severaltimes	yes	no	no	2	no	no	no
	A	27	Female	a	a	3rdyear/clinicalII	nurse	unmarried	500	opd	1	1	2	1	1	1	1	1	1	1	good	yes	yes	yes	plainwaterandsoap	yes		consistent	yes	once	yes	once	yes	no	no	no	no	2	yes	sometimes	no
	A	26	Female	b	b	3rdyear/clinicalII	HO	unmarried	1200	surgical ward	2	2	2	1	1	1	1	2	1	1	good	no	no	yes	plainwaterandsoap	yes		consistent	no		no								no	sometimes	no
	A	27	Female	b	a	3rdyear/clinicalII	ho	married	450	surgical ward	2	1	2	1	1	2	1	2	1	2	poor	no	no	yes	plainwaterandsoap	yes		consistent	no		no								no	never	no
	A	22	Female	b	b	3rdyear/clinicalII	ho	unmarried	600	surgical ward	2	2	2	1	1	1	1	2	1	1	good	no	no	yes	plainwaterandsoap	yes		consistent	no		no								no	never	no
	A	25	Female	b	b	3rdyear/clinicalII	ho	unmarried	400	surgical ward	2	1	1	1	1	1	1	2	1	1	good	no	no	yes	plainwaterandsoap	yes		consistent	no		no								no	never	no
	A	26	Female	b	b	3rdyear/clinicalII	ho	married	750	surgical ward	2	1	1	1	1	1	1	1	1	1	good	yes	no	yes	plainwaterandsoap	yes		consistent	yes	threetimes	yes	severtimes	no	no	no	no	no		no	never	no
	A	28	Female	a	c	3rdyear/clinicalII	ho	unmarried	300	surgical ward	2	2	2	1	1	1	1	2	1	1	good	yes	yes	yes	plainwaterandsoap	yes		consistent	no		yes	severtimes	yes	no	no	no	no		no	never	no
	A	24	Male	a	a	3rdyear/clinicalII	ho	unmarried	1000	medical ward	2	2	1	1	1	2	1	2	1	2	poor	no	no	yes	plainwaterandsoap	yes		consistent	no		no								no	never	no
	A	24	Male	a	a	3rdyear/clinicalII	ho	unmarried	950	medical ward	2	2	1	1	1	2	1	2	1	2	poor	no	no	yes	plainwaterandsoap	yes		consistent	no		no								no	never	no
	A	22	Female	a	a	graduatingclass	ho	unmarried	700	medical ward	1	2	2	1	2	1	2	2	1	1	poor	no	no	yes	alcoholbasedhandrub	no	notalwaysnecessary	consistent	no		yes	twice	no	no	no	no	no		yes	allthetime	no
	A	22	Female	a	a	3rdyear/clinicalII	ho	unmarried	500	medical ward	1	2	2	1	1	1	2	2	1	2	poor	no	no	yes	plainwaterandsoap	no	notalwaysnecessary	consistent	no		yes	twice	yes	no	no	no	no		yes	allthetime	yes	severaltimes	no	no	no		yes
	A	25	Female	b	b	graduatingclass	ho	unmarried	1900	surgical ward	2	1	2	1	1	2	1	2	2	2	poor	no	no	no		yes		consistent	no		no								no	sometimes	no
	A	27	Female	a	a	3rdyear/clinicalII	ho	unmarried	300	medical ward	2	2	2	1	1	1	1	2	1	1	good	no	no	yes	plainwaterandsoap	yes		consistent	no		no								no	never	no
	A	29	Male	a	a	3rdyear/clinicalII	ho	unmarried	500	surgical ward	1	2	2	1	1	1	1	2	1	1	good	no	no	yes	plainwaterandsoap	yes		consistent	no		no								yes	allthetime	no
	A	25	Female	a	a	graduatingclass	medical lab	unmarried	2000	lab	2	2	1	1	1	1	1	1	1	1	good	no	no	yes	plainwaterandsoap	yes		consistent	no		no								no	never	no
	A	22	Male	a	a	3rdyear/clinicalII	lab	unmarried	800	lab	2	1	2	1	1	1	1	2	1	1	good	yes	yes	yes	plainwaterandsoap	no	outofstock	consistent	no		no								no	sometimes	no
	A	22	Male	a	b	3rdyear/clinicalII	lab	unmarried	800	lab	1	2	2	1	1	1	1	1	1	1	good	yes	yes	yes	plainwaterandsoap	yes		consistent	yes	once	no								yes	mostofthetimes	no
	A	21	Male	a	a	3rdyear/clinicalII	clinical nurse	unmarried	400	surgical ward	1	2	2	1	1	1	1	2	2	1	good	yes	no	no		yes		consistent	no		no								yes	never	no
	A	37	Female	b	b	2ndyear/clinicaI	clinical nurse	married	1000	surgical ward	1	1	1	1	1	1	1	2	2	1	good	yes	no	no		yes		consistent	no		no								yes	sometimes	yes	once					no	yes	no
	A	24	Male	a	a	3rdyear/clinicalII	medical lab	unmarried	700	lab	2	1	1	1	1	1	1	2	1	1	good	no	no	yes	plainwaterandsoap	yes		consistent	no		no								no	never	yes	once					no	no	no
	A	24	Male	a	a	3rdyear/clinicalII	clinical nurse	unmarried	500	medical ward	2	2	2	1	1	1	1	2	1	1	good	no	no	yes	plainwaterandsoap	yes		consistent	no		no								no	never	no
	A	25	Male	a	a	3rdyear/clinicalII	clinical nurse	unmarried	500	medical ward	1	2	2	1	2	2	2	2	1	1	poor	no	no	yes	alcoholbasedhandrub	no	outofstock	consistent	no		no								yes	mostofthetimes	no
	A	20	Male	a	a	3rdyear/clinicalII	clinical nurse	unmarried	800	medical ward	2	2	1	1	1	1	1	1	1	1	good	no	no	yes	plainwaterandsoap	yes		consistent	no		no								no	never	no
	A	25	Female	b	b	3rdyear/clinicalII	medical lab	unmarried	2400	nurse	2	2	2	1	1	2	1	2	1	2	poor	no	yes	yes	plainwaterandsoap	yes		consistent	no		no								no	never	no
	A	27	Male	a	a	3rdyear/clinicalII	clinical nurse	unmarried	400	surgical ward	1	1	2	1	1	1	1	2	2	1	good	no	no	no		yes		consistent	no		no								yes	allthetime	yes	threetimes	no	no	no		no	no	no
	A	24	Male	a	b	3rdyear/clinicalII	clinical nurse	unmarried	650	medical ward	2	1	1	1	1	1	1	2	1	1	good	no	no	yes	plainwaterandsoap	yes		consistent	no		no								no	never	no
	A	26	Male	a	a	3rdyear/clinicalII	medical lab	unmarried	800	lab	2	1	1	1	1	1	1	2	1	1	good	no	no	yes	plainwaterandsoap	yes		consistent	no		no								no	never	no
	A	23	Female	a	a	3rdyear/clinicalII	clinical nurse	unmarried	400	surgical ward	1	2	1	1	1	1	1	2	1	1	good	no	no	yes	plainwaterandsoap	yes		consistent	no		no								no	never	no
	A	24	Male	a	a	3rdyear/clinicalII	clinical nurse	unmarried	400	surgical ward	2	2	2	1	1	1	1	2	1	1	good	no	no	yes	plainwaterandsoap	yes		consistent	no		no								no	never	no
	A	26	Male	a	a	3rdyear/clinicalII	clinical nurse	unmarried	600	surgical wward	2	2	1	1	1	2	1	2	1	2	poor	no	no	yes	plainwaterandsoap	yes		consistent	no		no								no	never	no
	A	23	Male	b	b	3rdyear/clinicalII	clinical nurse	unmarried	900	medical ward	1	2	1	1	1	1	1	2	1	1	good	no	no	yes	plainwaterandsoap	yes		consistent	no		no								no	never	no
	A	25	Male	b	b	3rdyear/clinicalII	clinical nurse	unmarried	300	surgical ward	2	1	1	1	1	1	1	2	1	1	good	no	no	yes	plainwaterandsoap	yes		consistent	no		no								no	never	yes	once					no	no	no
	A	22	Male	a	b	3rdyear/clinicalII	medical lab	unmarried	670	lab	2	2	2	1	1	2	1	2	1	2	poor	no	no	yes	plainwaterandsoap	yes		consistent	no		no								no	never	no
	A	22	Female	b	a	3rdyear/clinicalII	lab	unmarried	450	lab	2	2	2	1	2	1	1	1	1	2	poor	no	yes	yes	alcoholbasedhandrub	yes		consistent	yes	twice	yes	threetimes	yes	no	no	no	no		no	never	yes	twice	yes	no	no		no	no	no
	A	24	Male	a	b	2ndyear/clinicaI	clinical nurse	married	600	surgical ward	2	2	2	1	1	1	1	1	1	1	good	no	no	yes	plainwaterandsoap	no	others	consistent	yes	once	yes	twice	yes	no	no	no	no		no	sometimes	no
	A	26	Male	b	b	3rdyear/clinicalII	clinical nurse	unmarried	1300	surgical ward	1	2	1	1	1	1	1	2	1	1	good	yes	no	yes	plainwaterandsoap	yes		consistent	no		no								yes	mostofthetimes	yes	once					no	no	no
	A	23	Male	a	a	3rdyear/clinicalII	midwifery	unmarried	1000	obs	2	2	2	1	1	1	1	2	1	1	good	no	no	yes	plainwaterandsoap	yes		consistent	no		no								no	sometimes	no
	A	23	Female	a	b	3rdyear/clinicalII	clinical ward	unmarried	500	nurse	1	2	2	1	2	1	1	2	1	1	good	no	yes	yes	alcoholbasedhandrub	yes		consistent	no		no								yes	sometimes	yes	severaltimes	yes	no	no		no	no	no
	A	24	Male	b	a	2ndyear/clinicaI	clinical nurse	unmarried	500	nurse	1	1	1	1	2	2	1	2	1	1	poor	no	yes	yes	alcoholbasedhandrub	yes		consistent	no		no								yes	sometimes	no
	A	21	Male	a	a	3rdyear/clinicalII	lab	unmarried	1200	lab	2	2	2	1	1	1	1	2	1	1	good	yes	yes	yes	plainwaterandsoap	yes		consistent	no		no								no	never	no
	A	21	Male	a	a	3rdyear/clinicalII	lab	unmarried	500	medical lab	1	2	2	1	1	1	1	2	1	1	good	no	no	yes	plainwaterandsoap	yes		consistent	no		no								yes	sometimes	no
	A	22	Female	c	a	3rdyear/clinicalII	medical lab	unmarried	700	lab	1	1	2	1	2	1	1	2	1	1	good	yes	yes	yes	alcoholbasedhandrub	yes		consistent	no		yes	once	yes	no	no	no	no		yes	never	no
	A	22	Male	a	a	3rdyear/clinicalII	medical lab	unmarried		lab	2	1	2	1	1	1	1	2	1	1	good	yes	yes	yes	plainwaterandsoap	no	notalwaysnecessary	consistent	no		no								no	never	no
	A	22	Male	c	e	2ndyear/clinicaI	lab	unmarried	750	lab	2	1	1	2	1	2	1	2	1	2	poor	no	no	yes	plainwaterandsoap	yes		intermittently	no		no								no	never	no
	A	23	Male	a	a	3rdyear/clinicalII	m.l.s	unmarried	500	lab	2	2	2	1	1	1	1	1	1	1	good	no	yes	yes	plainwaterandsoap	yes		consistent	yes	twice	no								no	never	no
	A	24	Male	b	e	3rdyear/clinicalII	medical lab	unmarried	600	lab	1	2	2	1	1	2	1	2	2	1	poor	no	yes	no		yes		consistent	no		no								yes	never	no
	A	21	Male	a	e	3rdyear/clinicalII	medical lab	unmarried	600	lab	1	2	2	1	2	1	1	2	1	1	good	yes	yes	yes	alcoholbasedhandrub	yes		consistent	no		no								yes	allthetime	no
	A	23	Male	b	a	3rdyear/clinicalII	nurse	unmarried	500		2	1	2	1	1	1	1	2	1	1	good	yes	yes	yes	plainwaterandsoap	yes		consistent	no		no								no	never	no
	A	22	Male	a	a	3rdyear/clinicalII	medical lab	unmarried	650	lab	2	1	2	1	2	1	1	2	1	2	poor	no	yes	yes	plainwaterandsoap	yes		consistent	no		yes	once	yes	no	no	no	no		no	never	no
	A	21	Male	a	a	3rdyear/clinicalII	medical lab	unmarried	750	lab	1	2	2	2	1	2	1	2	1	1	poor	no	no	yes	plainwaterandsoap	yes		intermittently	no		no								yes	mostofthetimes	yes	severaltimes	no	no	no		no	no	no
	A	23	Female	b	a	3rdyear/clinicalII	medical lab	unmarried	1000	lab	2	2	2	1	1	2	1	1	1	2	poor	no	yes	yes	plainwaterandsoap	yes		consistent	yes	threetimes	no								no	sometimes	no
	A	24	Female	a	b	3rdyear/clinicalII	medical lab	unmarried	1000		2	1	1	1	1	1	2	2	1	2	poor	no	yes	yes	plainwaterandsoap	no	difficulttoworkwith	consistent	no		yes	once	yes	yes	yes	yes	yes		no	sometimes	no
	A	22	Male	a	a	3rdyear/clinicalII	lab	unmarried	2900	nurse	1	2	2	1	1	2	2	2	1	1	poor	yes	yes	yes	plainwaterandsoap	no	notalwaysnecessary	consistent	no		no								yes	allthetime	no
	A	21	Female	a	a	graduatingclass	medical lab	unmarried	900	lab	1	2	2	1	1	2	1	2	1	2	poor	no	yes	yes	plainwaterandsoap	yes		consistent	yes	twice	no								yes	never	no
	A	23	Female	a	a	graduatingclass	lab	married	700	lab	1	2	2	1	1	1	1	2	1	1	good	no	no	yes	plainwaterandsoap	yes		consistent	no		no								yes	allthetime	no
	A	24	Male	a	a	3rdyear/clinicalII	lab	married	600	lab	1	1	2	1	1	1	1	2	1	1	good	yes	yes	yes	plainwaterandsoap	no	notalwaysnecessary	consistent	no		yes	once	yes	no	no	no	no		yes	allthetime	yes	once					yes
	A	23	Male	a	a	2ndyear/clinicaI	medicine	unmarried	3200	I.M	2	1	2	1	1	1	1	2	1	1	good	no	no	yes	plainwaterandsoap	yes		consistent	no		no								no	never	yes	once					no	no	no
	A	22	Male	a	a	graduatingclass	medical lab	unmarried	600		2	2	2	1	2	2	1	2	1	2	poor	no	no	yes	alcoholbasedhandrub	yes		consistent	no		no								no	never	no
	A	22	Male	d	e	other	medical lab	unmarried	700	lab	1	2	2	1	2	1	1	2	1	1	good	no	yes	yes	alcoholbasedhandrub	yes		consistent	no		no								yes	allthetime	no
	A	22	Male	a	e	graduatingclass	medical lab	unmarried	900	lab	1	1	2	1	1	1	1	2	1	1	good	no	yes	yes	plainwaterandsoap	yes		consistent	no		no								yes	allthetime	yes	severaltimes	no	no	no		yes
	A	24	Male	a	a	3rdyear/clinicalII	medical lab	unmarried	800	lab	2	2	2	1	1	1	1	2	1	1	good	no	yes	yes	plainwaterandsoap	yes		consistent	no		no								no	never	no
	A	25	Male	a	a	3rdyear/clinicalII	medical lab	unmarried	560	lab	2	2	2	1	2	1	1	1	1	1	good	yes	yes	yes	alcoholbasedhandrub	yes		consistent	no		no								no	sometimes	yes	twice	yes	no	yes		yes
	A	24	Male	a	a	3rdyear/clinicalII	clinical nurse	unmarried	1400	surgical ward	2	1	2	1	1	1	1	1	2	1	good	no	no	no		yes		intermittently	yes	twice	yes	twice	yes	no	no	no	no		no	never	no
	A	23	Male	a	b	graduatingclass	medicine	married	3600	medicine	1	2	1	1	2	1	1	1	1	1	good	no	no	yes	alcoholbasedhandrub	yes		intermittently	no		no								yes	sometimes	yes	twice	no	no	no		yes
	A	24	Male	a	a	3rdyear/clinicalII	lab	unmarried	2700	lab	2	2	2	1	1	2	1	2	2	2	poor	no	no	no		yes		consistent	no		no								no	never	no
	A	24	Female	a	a	graduatingclass	medicine	unmarried	3600	medical ward	2	2	2	1	1	1	1	1	1	1	good	yes	yes	yes	plainwaterandsoap	yes		intermittently	yes	severtimes	yes	once	yes	no	no	no	no		no	never	no
	A	26	Male	a	a	graduatingclass	medicine	married	3600	medical	2	2	2	1	1	1	1	1	1	1	good	yes	yes	yes	plainwaterandsoap	yes		intermittently	yes	threetimes	yes	once	yes	no	no	no	no		no	never	no
	A	25	Male	a	a	3rdyear/clinicalII	clinical nurse	married	700	medical ward	2	2	2	1	1	1	1	2	1	1	good	yes	yes	yes	plainwaterandsoap	yes		consistent	no		no								no	never	no
	A	27	Male	a	a	graduatingclass	medicine	unmarried	3600	medical	1	2	1	1	1	1	1	1	1	1	good	yes	yes	yes	plainwaterandsoap	yes		intermittently	yes	once	yes	once	yes	no	no	no	no		yes	sometimes	no
	A	25	Female	a	a	3rdyear/clinicalII	medical lab	unmarried	2000	lab	2	2	1	1	1	1	1	1	1	1	good	yes	yes	yes	plainwaterandsoap	yes		consistent	yes	once	yes	once	yes	no	no	no	no		no	never	no
	A	25	Male	b	b	graduatingclass	medicine	unmarried	3600	medical ward	2	1	1	1	1	1	1	2	1	1	good	yes	no	yes	plainwaterandsoap	yes		intermittently	no		no								no	never	no
	A	27	Female	a	b	graduatingclass	medicine	unmarried	3600	medical ward	2	2	1	1	1	1	1	1	1	1	good	yes	yes	yes	plainwaterandsoap	yes		intermittently	yes	threetimes	yes	twice	yes	no	no	no	no		no	never	no
	A	21	Female	a	a	3rdyear/clinicalII	clinical nurse	unmarried	650	medical ward	2	2	2	1	1	1	1	1	2	1	good	yes	no	no		yes		intermittently	no		no								no	never	no
	A	23	Female	a	a	3rdyear/clinicalII	clinical nurse	unmarried	700	medical ward	2	2	2	1	1	1	1	2	1	1	good	yes	yes	yes	plainwaterandsoap	yes		consistent	no		no								no	never	no
	A	28	Female	a	a	graduatingclass	medicine	unmarried	3600	medical ward	2	1	2	1	1	1	1	1	1	1	good	yes	yes	yes	plainwaterandsoap	yes		intermittently	yes	twice	yes	twice	yes	no	no	no	no		no	sometimes	yes	once					yes
	A	23	Female	b	a	3rdyear/clinicalII	medicine	unmarried	3600	medical inter	2	2	1	1	1	1	1	1	1	1	good	yes	yes	yes	plainwaterandsoap	yes		intermittently	yes	once	yes	once	no	no	no	no	no		no	never	no
	A	26	Female	a	a	2ndyear/clinicaI	medical lab	unmarried	600	lab	2	1	2	1	1	1	1	1	1	1	good	yes	yes	yes	plainwaterandsoap	yes		consistent	yes	once	yes	twice	no	no	no	no	no		no	sometimes	yes	once					no	no	no
	A	27	Male	a	b	3rdyear/clinicalII	clinical nurse	unmarried	1000	medical ward	2	1	2	1	1	1	1	1	1	1	good	yes	yes	yes	plainwaterandsoap	yes		intermittently	yes	once	yes	twice	yes	no	no	no	no		no	never	yes	twice	no	no	no		yes
	A	22	Female	a	a	3rdyear/clinicalII	medical lab	unmarried	1500	lab	1	1	2	1	1	1	1	1	1	1	good	yes	yes	yes	plainwaterandsoap	yes		consistent	yes	once	no								yes	never	yes	once					yes
	A	28	Male	b	d	graduatingclass	medicine	unmarried	3600	medical ward	1	1	2	1	1	1	1	2	1	1	good	yes	yes	yes	plainwaterandsoap	yes		consistent	no		yes	twice	yes	no	yes	no	no		yes	never	yes	once					yes
	A	27	Male	b	b	graduatingclass	medicine	unmarried	3600	medical ward	2	1	2	1	1	1	1	1	1	1	good	yes	yes	yes	plainwaterandsoap	no	difficulttoworkwith	intermittently	yes	twice	yes	twice	yes	no	yes	no	no		no	never	no
	A	30	Female	c	b	graduatingclass	medicine	unmarried	3600	medical ward	2	2	2	1	1	1	1	1	1	1	good	yes	yes	yes	plainwaterandsoap	yes		intermittently	yes	twice	yes	twice	yes	no	yes	no	yes		no	sometimes	yes	twice	yes	no	no		yes
	A	25	Male	a	a	3rdyear/clinicalII	clinical nurse	unmarried	650	medical ward	2	1	2	1	1	1	1	2	1	1	good	yes	yes	yes	plainwaterandsoap	yes		intermittently	no		no								no	sometimes	no
	A	23	Male	a	a	3rdyear/clinicalII	medical lab	unmarried	1200	lab	1	1	1	1	1	1	1	1	1	1	good	yes	yes	yes	plainwaterandsoap	no	difficulttoworkwith	intermittently	yes	once	no								yes	sometimes	no
	A	23	Female	a	a	3rdyear/clinicalII	clinical nurse	unmarried	2600	opd	2	1	1	1	1	1	1	1	1	1	good	yes	no	yes	plainwaterandsoap	no	difficulttoworkwith	intermittently	yes	twice	yes	twice	yes	no	yes	no	yes		no	never	no
	A	21	Female	b	b	3rdyear/clinicalII	clinical nurse	unmarried	650	medical ward	2	1	2	1	1	1	1	1	2	1	good	yes	no	no		yes		intermittently	yes	twice	yes	twice	yes	no	no	no	no		no	never	no
	A	22	Female	b	b	3rdyear/clinicalII	nurse	unmarried	650	opd	2	2	2	1	2	2	1	1	1	2	poor	no	yes	yes	alcoholbasedhandrub	yes		consistent	yes	twice	no								no	never	no
	A	23	Male	a	a	3rdyear/clinicalII	lab	unmarried	500	lab	1	2	2	1	1	2	1	2	1	2	poor	no	yes	yes	plainwaterandsoap	yes		consistent	no		no								yes	allthetime	no
	A	22	Male	b	b	2ndyear/clinicaI	lab	unmarried	1000	lab	2	1	2	1	2	1	1	2	1	1	good	no	yes	yes	alcoholbasedhandrub	yes		consistent	no		no								no	never	yes	once					no	no	no
	A	21	Female	b	e	2ndyear/clinicaI	medicine	unmarried	3200	surgical	2	2	2	1	2	2	2	2	1	2	poor	no	no	yes	alcoholbasedhandrub	no	notalwaysnecessary	consistent	no		no								no	never	no
	A	28	Male	c	e	2ndyear/clinicaI	lab	married	500	lab	1	2	2	1	1	2	1	2	2	1	poor	no	no	no		yes		consistent	no		no								yes	allthetime	no
	A	25	Male	a	a	2ndyear/clinicaI	lab	unmarried	600	lab	2	2	2	1	1	2	1	1	1	2	poor	yes	yes	yes	plainwaterandsoap	yes		consistent	yes	twice	no								no	never	no
	A	30	Male	b	b	2ndyear/clinicaI	medical lab	married	3500	lab	2	1	2	1	1	1	1	2	1	1	good	no	yes	yes	plainwaterandsoap	yes		consistent	no		yes	once	yes	no	no	no	no		no	never	yes	once					yes
	A	23	Male	c	a	2ndyear/clinicaI	medical lab	unmarried	800	lab	2	1	2	1	1	2	1	2	1	2	poor	no	yes	yes	plainwaterandsoap	yes		consistent	no		yes	once	yes	no	no	no	no		no	never	yes	once					yes
	A	24	Male	b	b	3rdyear/clinicalII	clinical nurse	unmarried	750	medical ward	2	1	1	1	1	1	1	1	2	1	good	yes	no	no		yes		intermittently	no		yes	twice	yes	no	no	no	no		no	sometimes	yes	twice	yes	no	no		no	no	no
[truncated: 24 more columns]
